# Supplementary material for: Single‐neuron analysis of aging‐associated changes in learning reveals impairments in transcriptional plasticity
Source: Aging Cell. 2024 Jun 24;23(9):e14228. doi: 10.1111/acel.14228 (PMC11488329; doi:10.1111/acel.14228)
Supplement: Supplementary file 1 — Data S1. [file ACEL-23-e14228-s001.zip]

Archive with 2 entries (2 files):
- Badal et al Supplementary Information-V6.pdf
- Supplementary-Tables Badal et al V7.xlsx
