# Supplementary material for: Single‐neuron analysis of aging‐associated changes in learning reveals impairments in transcriptional plasticity
Source: Aging Cell. 2024 Jun 24;23(9):e14228. doi: 10.1111/acel.14228 (PMC11488329; doi:10.1111/acel.14228)
Supplement: Supplementary file 1 — Data S1. [file ACEL-23-e14228-s001.zip › Supplementary-Tables Badal et al V7.xlsx]

## Sheet: Table S1
Age 1, 2 and 3 LTS behavioral data, related to Figure 1C
Age 1
Animal	CONT 1	CONT 2	CONT 3	CONT 4	CONT 5	CONT 6	CONT 7	CONT 8	CONT 9	CONT 10	CONT 11	CONT 12	SENS 1	SENS 2	SENS 3	SENS 4	SENS 5	SENS 6	SENS 7	SENS 8	SENS 9	SENS 10	SENS 11	SENS 12	SENS 13
pretest 1 (secs)	54	26	47	25	68	41	34	6	14	9	8	6	40	24	26	52	48	13	106	50	52	25	8	6	12
pretest 2	40	23	18	29	48	91	33	9	7	27	13	10	28	23	53	32	44	8	39	72	42	15	8	19	13
pretest 3	36	30	4	27	42	76	34	24	10	28	12	21	24	45	30	32	35	11	74	15	27	14	8	18	17
pretest 4	45	45	6	30	38	36	38	25	37	43	20	15	24	29	21	50	20	4	58	10	25	27	14	35	39
pretest mean (secs)	43.75	31	18.75	27.75	49	61	34.75	16	17	26.75	13.25	13	29	30.25	32.5	41.5	36.75	9	69.25	36.75	36.5	20.25	9.5	19.5	20.25
post test 1 (secs)	36	22	43	39	36	44	13	6	11	10	6	18	112	265	70	171	52	23	447	225	45	28	25	29	42
post test 2	72	55	73	54	36	34	16	6	8	19	8	10	24	58	31	66	44	26	260	98	51	42	69	56	98
post test 3	34	27	15	59	63	28	45	8	10	25	14	12	34	54	79	204	79	27	230	34	66	25	44	113	50
post test 4	35	12	0	32	65	182	14	23	11	40	9	11	29	29	78	109	64	69	187	190	104	40	77	61	51
post test mean (secs)	44.25	29	32.75	46	50	72	22	10.75	10	23.5	9.25	12.75	49.75	101.5	64.5	137.5	59.75	36.25	281	136.75	66.5	33.75	53.75	64.75	60.25
Percent Change (Test vs Pretest)	1.14286	6.45161	141.333	65.7658	2.04082	18.0328	-36.6906	-32.8125	-41.1765	-12.1495	-30.1887	-1.92308	71.5517	235.537	98.4615	231.325	62.585	302.778	305.776	272.109	82.1918	66.6667	465.789	232.051	197.531
Age 2
Animal	CONT 1	CONT 2	CONT 3	CONT 4	CONT 5	CONT 6	CONT 7	CONT 8	CONT 9	CONT 10	CONT 11	CONT 12	CONT 13	CONT 14	SENS 1	SENS 2	SENS 3	SENS 4	SENS 5	SENS 6	SENS 7	SENS 8	SENS 9
pretest 1 (secs)	137	58	49	133	76	71	16	15	18	7	30	11	20	40	28	27	12	30	17	12	12	22	22
pretest 2	187	44	44	32	71	68	34	9	6	8	13	11	19	11	41	50	45	25	18	8	41	10	10
pretest 3	71	42	63	52	50	44	22	12	12	15	20	11	17	11	41	68	108	28	27	8	10	9	9
pretest 4	29	30	57	47	51	35	74	25	27	12	8	11	19	22	38	44	48	52	11	9	8	9	9
pretest mean (secs)	106	43.5	53.25	66	62	54.5	36.5	15.25	15.75	10.5	17.75	11	18.75	21	37	47.25	53.25	33.75	18.25	9.25	17.75	12.5	12.5
test 1 (secs)	41	69	64	22	34	90	32	8	9	9	14	7	19	10	62	56	149	250	56	25	71	60	60
test 2	88	35	49	56	20	47	50	12	18	10	12	10	9	19	108	120	125	155	50	17	48	37	37
test 3	54	30	81	80	33	43	51	12	13	11	10	11	23	10	84	80	76	135	15	40	77	38	38
test 4	73	34	42	70	34	17	59	9	21	10	18	10	9	10	72	126	70	90	23	15	60	25	25
test mean (secs)	64	42	59	57	30.25	49.25	48	10.25	15.25	10	13.5	9.5	15	12.25	81.5	95.5	105	157.5	36	24.25	64	40	40
Percent Change (test vs pretest)	-39.6226	-3.44828	10.7981	-13.6364	-51.2097	-9.63303	31.5068	-32.7869	-3.1746	-4.7619	-23.9437	-13.6364	-20	-41.6667	120.27	102.116	97.1831	366.667	97.2603	162.162	260.563	220	220
Age 3
Animal	CONT 1	CONT 2	CONT 3	CONT 4	CONT 5	CONT 6	CONT 7	CONT 8	CONT 9	CONT 10	CONT 11	CONT 12	CONT 13	CONT 14	SENS 1	SENS 2	SENS 3	SENS 4	SENS 5	SENS 6	SENS 7	SENS 8	SENS 9	SENS 10
pretest 1 (secs)	94	36	49	67	30	80	38	45	25	21	13	19	13	18	152	49	51	37	34	26	7	20	34	10
pretest 2	130	50	58	53	32	52	32	43	29	20	20	21	17	19	126	89	52	35	50	12	26	38	27	29
pretest 3	134	76	95	97	53	57	42	50	39	10	15	20	11	16	91	41	71	29	68	13	12	7	37	18
pretest 4	119	77	56	47	48	33	28	41	37	10	29	25	26	21	54	63	60	36	46	31	12	10	17	17
pretest mean (secs)	119.25	59.75	64.5	66	40.75	55.5	35	44.75	32.5	15.25	19.25	21.25	16.75	18.5	105.75	60.5	58.5	34.25	49.5	20.5	14.25	18.75	28.75	18.5
test 1 (secs)	91	90	21	75	28	14	21	34	19	17	13	20	15	10	182	42	100	73	47	37	12	18	17	23
test 2	96	67	39	93	26	88	29	39	14	8	14	18	16	11	158	90	66	80	29	39	26	7	17	18
test 3	72	89	34	83	23	45	35	47	45	27	15	15	11	17	224	44	60	64	57	40	26	20	34	19
test 4	108	87	33	54	49	40	22	26	45	25	27	16	21	16	200	75	73	62	75	46	18	10	22	32
test mean (secs)	91.75	83.25	31.75	76.25	31.5	46.75	26.75	36.5	30.75	19.25	17.25	17.25	15.75	13.5	191	62.75	74.75	69.75	52	40.5	20.5	13.75	22.5	23
Percent Change (test vs pretest)	-23.0608	39.3305	-50.7752	15.5303	-22.6994	-15.7658	-23.5714	-18.4358	-5.38462	26.2295	-10.3896	-18.8235	-5.97015	-27.027	80.6147	3.71901	27.7778	103.65	5.05051	97.561	43.8596	-26.6667	-21.7391	24.3243
Transformed data: Y=log(Y)
	Control Pre test															Control Post test															LTS Pre test													LTS Post test
Age 1	1.64098	1.49136	1.273	1.44326	1.6902	1.78533	1.54095	1.20412	1.23045	1.42732	1.12222	1.11394				1.64591	1.4624	1.51521	1.66276	1.69897	1.85733	1.34242	1.03141	1	1.37107	0.966142	1.10551				1.4624	1.48073	1.51188	1.61805	1.56526	0.954243	1.84042	1.56526	1.56229	1.30643	0.977724	1.29003	1.30643	1.69679	2.00647	1.80956	2.1383	1.77634	1.55931
Age 2	2.02531	1.63849	1.72632	1.81954	1.79239	1.7364	1.56229	1.18327	1.19728	1.02119		1.2492	1.04139	1.273	1.32222	1.80618	1.62325	1.77085	1.75587	1.48073	1.69241	1.68124	1.01072	1.18327	1		1.13033	0.977724	1.17609	1.08814	1.5682	1.6744	1.72632	1.52827	1.26126	0.966142	1.2492		1.09691	1.09691				1.91116	1.98	2.02119	2.19728	1.5563	1.38471
Age 3	2.07646	1.77634	1.80956	1.81954	1.61013	1.74429	1.54407	1.65079	1.51188	1.18327	1.28443	1.32736	1.22401	1.26717		1.96261	1.92038	1.50174	1.88224	1.49831	1.66978	1.42732	1.56229	1.48785	1.28443	1.23679	1.23679	1.19728	1.13033		2.02428	1.78176	1.76716	1.53466	1.69461	1.31175	1.15381	1.273	1.45864	1.26717				2.28103	1.79761	1.87361	1.84354	1.716	1.60746
Three-way ANOVA	Matching by factor: Pre vs Post
Assume sphericity?	Yes
Alpha	0.05
Source of Variation	% of total variation	P value	P value summary	Significant?
Age	0.5032	0.7935	ns	No
Cohort	5.083	0.034	*	Yes
Pre vs Post	4.509	<0.0001	****	Yes
Age x Cohort	1.59	0.4842	ns	No
Age x Pre vs Post	1.686	<0.0001	****	Yes
Cohort x Pre vs Post	9.131	<0.0001	****	Yes
Age x Cohort x Pre vs Post	1.55	<0.0001	****	Yes
Subject	71.55
ANOVA table	SS	DF	MS	F (DFn, DFd)	P value
Age	0.07109	2	0.03554	F (2, 66) = 0.2321	P=0.7935
Cohort	0.7181	1	0.7181	F (1, 66) = 4.689	P=0.0340
Pre vs Post	0.637	1	0.637	F (1, 66) = 62.51	P<0.0001
Age x Cohort	0.2246	2	0.1123	F (2, 66) = 0.7333	P=0.4842
Age x Pre vs Post	0.2383	2	0.1191	F (2, 66) = 11.69	P<0.0001
Cohort x Pre vs Post	1.29	1	1.29	F (1, 66) = 126.6	P<0.0001
Age x Cohort x Pre vs Post	0.219	2	0.1095	F (2, 66) = 10.75	P<0.0001
Subject	10.11	66	0.1532
Residual	0.6725	66	0.01019
Data summary
Number of columns	2 x 2
Number of rows (Age)	3
Number of subjects (Subject)	72
Number of missing values	0
Compare each cell mean with every other cell mean
Number of families	1
Number of comparisons per family	66
Alpha	0.05
Tukey's multiple comparisons test	Predicted (LS) mean diff.	95.00% CI of diff.	Below threshold?	Summary	Adjusted P Value
Age 1:Control Pre test vs. Age 1:Control Post test	0.02533	-0.1143 to 0.1650	No	ns	>0.9999
Age 1:Control Pre test vs. Age 1:LTS Pre test	-0.004954	-0.3857 to 0.3757	No	ns	>0.9999
Age 1:Control Pre test vs. Age 1:LTS Post test	-0.4513	-0.8320 to -0.07063	Yes	**	0.0069
Age 1:Control Pre test vs. Age 2:Control Pre test	-0.057	-0.4311 to 0.3171	No	ns	>0.9999
Age 1:Control Pre test vs. Age 2:Control Post test	0.02954	-0.3446 to 0.4037	No	ns	>0.9999
Age 1:Control Pre test vs. Age 2:LTS Pre test	0.06164	-0.3577 to 0.4810	No	ns	>0.9999
Age 1:Control Pre test vs. Age 2:LTS Post test	-0.371	-0.7903 to 0.04839	No	ns	0.1381
Age 1:Control Pre test vs. Age 3:Control Pre test	-0.1456	-0.5198 to 0.2285	No	ns	0.9784
Age 1:Control Pre test vs. Age 3:Control Post test	-0.08627	-0.4604 to 0.2878	No	ns	0.9998
Age 1:Control Pre test vs. Age 3:LTS Pre test	-0.1131	-0.5203 to 0.2941	No	ns	0.9988
Age 1:Control Pre test vs. Age 3:LTS Post test	-0.2147	-0.6219 to 0.1925	No	ns	0.8388
Age 1:Control Post test vs. Age 1:LTS Pre test	-0.03029	-0.4110 to 0.3504	No	ns	>0.9999
Age 1:Control Post test vs. Age 1:LTS Post test	-0.4767	-0.8574 to -0.09597	Yes	**	0.0031
Age 1:Control Post test vs. Age 2:Control Pre test	-0.08233	-0.4564 to 0.2918	No	ns	0.9999
Age 1:Control Post test vs. Age 2:Control Post test	0.004203	-0.3699 to 0.3783	No	ns	>0.9999
Age 1:Control Post test vs. Age 2:LTS Pre test	0.0363	-0.3830 to 0.4557	No	ns	>0.9999
Age 1:Control Post test vs. Age 2:LTS Post test	-0.3963	-0.8156 to 0.02306	No	ns	0.083
Age 1:Control Post test vs. Age 3:Control Pre test	-0.171	-0.5451 to 0.2031	No	ns	0.9322
Age 1:Control Post test vs. Age 3:Control Post test	-0.1116	-0.4857 to 0.2625	No	ns	0.9976
Age 1:Control Post test vs. Age 3:LTS Pre test	-0.1384	-0.5456 to 0.2688	No	ns	0.9927
Age 1:Control Post test vs. Age 3:LTS Post test	-0.2401	-0.6473 to 0.1671	No	ns	0.7179
Age 1:LTS Pre test vs. Age 1:LTS Post test	-0.4464	-0.5805 to -0.3122	Yes	****	<0.0001
Age 1:LTS Pre test vs. Age 2:Control Pre test	-0.05204	-0.4183 to 0.3142	No	ns	>0.9999
Age 1:LTS Pre test vs. Age 2:Control Post test	0.03449	-0.3318 to 0.4008	No	ns	>0.9999
Age 1:LTS Pre test vs. Age 2:LTS Pre test	0.06659	-0.3458 to 0.4790	No	ns	>0.9999
Age 1:LTS Pre test vs. Age 2:LTS Post test	-0.366	-0.7784 to 0.04638	No	ns	0.1349
Age 1:LTS Pre test vs. Age 3:Control Pre test	-0.1407	-0.5070 to 0.2256	No	ns	0.9805
Age 1:LTS Pre test vs. Age 3:Control Post test	-0.08132	-0.4476 to 0.2850	No	ns	0.9999
Age 1:LTS Pre test vs. Age 3:LTS Pre test	-0.1081	-0.5081 to 0.2919	No	ns	0.999
Age 1:LTS Pre test vs. Age 3:LTS Post test	-0.2098	-0.6098 to 0.1902	No	ns	0.8437
Age 1:LTS Post test vs. Age 2:Control Pre test	0.3943	0.02805 to 0.7606	Yes	*	0.0232
Age 1:LTS Post test vs. Age 2:Control Post test	0.4809	0.1146 to 0.8472	Yes	**	0.0015
Age 1:LTS Post test vs. Age 2:LTS Pre test	0.513	0.1006 to 0.9253	Yes	**	0.0035
Age 1:LTS Post test vs. Age 2:LTS Post test	0.08038	-0.3320 to 0.4928	No	ns	>0.9999
Age 1:LTS Post test vs. Age 3:Control Pre test	0.3057	-0.06060 to 0.6720	No	ns	0.2022
Age 1:LTS Post test vs. Age 3:Control Post test	0.3651	-0.001227 to 0.7313	No	ns	0.0516
Age 1:LTS Post test vs. Age 3:LTS Pre test	0.3382	-0.06176 to 0.7383	No	ns	0.1865
Age 1:LTS Post test vs. Age 3:LTS Post test	0.2366	-0.1634 to 0.6366	No	ns	0.7136
Age 2:Control Pre test vs. Age 2:Control Post test	0.08653	-0.04273 to 0.2158	No	ns	0.5087
Age 2:Control Pre test vs. Age 2:LTS Pre test	0.1186	-0.2877 to 0.5249	No	ns	0.998
Age 2:Control Pre test vs. Age 2:LTS Post test	-0.314	-0.7203 to 0.09235	No	ns	0.3069
Age 2:Control Pre test vs. Age 3:Control Pre test	-0.08864	-0.4481 to 0.2708	No	ns	0.9996
Age 2:Control Pre test vs. Age 3:Control Post test	-0.02928	-0.3887 to 0.3302	No	ns	>0.9999
Age 2:Control Pre test vs. Age 3:LTS Pre test	-0.05609	-0.4498 to 0.3377	No	ns	>0.9999
Age 2:Control Pre test vs. Age 3:LTS Post test	-0.1577	-0.5515 to 0.2360	No	ns	0.9732
Age 2:Control Post test vs. Age 2:LTS Pre test	0.0321	-0.3742 to 0.4384	No	ns	>0.9999
Age 2:Control Post test vs. Age 2:LTS Post test	-0.4005	-0.8068 to 0.005816	No	ns	0.0573
Age 2:Control Post test vs. Age 3:Control Pre test	-0.1752	-0.5346 to 0.1843	No	ns	0.898
Age 2:Control Post test vs. Age 3:Control Post test	-0.1158	-0.4753 to 0.2436	No	ns	0.9954
Age 2:Control Post test vs. Age 3:LTS Pre test	-0.1426	-0.5364 to 0.2511	No	ns	0.9877
Age 2:Control Post test vs. Age 3:LTS Post test	-0.2443	-0.6380 to 0.1495	No	ns	0.6486
Age 2:LTS Pre test vs. Age 2:LTS Post test	-0.4326	-0.5938 to -0.2714	Yes	****	<0.0001
Age 2:LTS Pre test vs. Age 3:Control Pre test	-0.2073	-0.6136 to 0.1990	No	ns	0.8662
Age 2:LTS Pre test vs. Age 3:Control Post test	-0.1479	-0.5542 to 0.2584	No	ns	0.9872
Age 2:LTS Pre test vs. Age 3:LTS Pre test	-0.1747	-0.6117 to 0.2622	No	ns	0.9735
Age 2:LTS Pre test vs. Age 3:LTS Post test	-0.2764	-0.7133 to 0.1606	No	ns	0.6204
Age 2:LTS Post test vs. Age 3:Control Pre test	0.2253	-0.1810 to 0.6316	No	ns	0.7898
Age 2:LTS Post test vs. Age 3:Control Post test	0.2847	-0.1216 to 0.6910	No	ns	0.46
Age 2:LTS Post test vs. Age 3:LTS Pre test	0.2579	-0.1791 to 0.6948	No	ns	0.7166
Age 2:LTS Post test vs. Age 3:LTS Post test	0.1562	-0.2807 to 0.5932	No	ns	0.9889
Age 3:Control Pre test vs. Age 3:Control Post test	0.05937	-0.06989 to 0.1886	No	ns	0.9183
Age 3:Control Pre test vs. Age 3:LTS Pre test	0.03255	-0.3612 to 0.4263	No	ns	>0.9999
Age 3:Control Pre test vs. Age 3:LTS Post test	-0.06909	-0.4628 to 0.3247	No	ns	>0.9999
Age 3:Control Post test vs. Age 3:LTS Pre test	-0.02682	-0.4206 to 0.3669	No	ns	>0.9999
Age 3:Control Post test vs. Age 3:LTS Post test	-0.1285	-0.5222 to 0.2653	No	ns	0.9948
Age 3:LTS Pre test vs. Age 3:LTS Post test	-0.1016	-0.2546 to 0.05131	No	ns	0.5201
Test details	Predicted (LS) mean 1	Predicted (LS) mean 2	Predicted (LS) mean diff.	SE of diff.	N1	N2	q	DF
Age 1:Control Pre test vs. Age 1:Control Post test	1.414	1.388	0.02533	0.04121	12	12	0.8694	66
Age 1:Control Pre test vs. Age 1:LTS Pre test	1.414	1.419	-0.004954	0.1144	12	13	0.06124	132
Age 1:Control Pre test vs. Age 1:LTS Post test	1.414	1.865	-0.4513	0.1144	12	13	5.579	132
Age 1:Control Pre test vs. Age 2:Control Pre test	1.414	1.471	-0.057	0.1124	12	14	0.717	132
Age 1:Control Pre test vs. Age 2:Control Post test	1.414	1.384	0.02954	0.1124	12	14	0.3715	132
Age 1:Control Pre test vs. Age 2:LTS Pre test	1.414	1.352	0.06164	0.126	12	9	0.6917	132
Age 1:Control Pre test vs. Age 2:LTS Post test	1.414	1.785	-0.371	0.126	12	9	4.163	132
Age 1:Control Pre test vs. Age 3:Control Pre test	1.414	1.559	-0.1456	0.1124	12	14	1.832	132
Age 1:Control Pre test vs. Age 3:Control Post test	1.414	1.5	-0.08627	0.1124	12	14	1.085	132
Age 1:Control Pre test vs. Age 3:LTS Pre test	1.414	1.527	-0.1131	0.1224	12	10	1.307	132
Age 1:Control Pre test vs. Age 3:LTS Post test	1.414	1.628	-0.2147	0.1224	12	10	2.482	132
Age 1:Control Post test vs. Age 1:LTS Pre test	1.388	1.419	-0.03029	0.1144	12	13	0.3744	132
Age 1:Control Post test vs. Age 1:LTS Post test	1.388	1.865	-0.4767	0.1144	12	13	5.892	132
Age 1:Control Post test vs. Age 2:Control Pre test	1.388	1.471	-0.08233	0.1124	12	14	1.036	132
Age 1:Control Post test vs. Age 2:Control Post test	1.388	1.384	0.004203	0.1124	12	14	0.05287	132
Age 1:Control Post test vs. Age 2:LTS Pre test	1.388	1.352	0.0363	0.126	12	9	0.4074	132
Age 1:Control Post test vs. Age 2:LTS Post test	1.388	1.785	-0.3963	0.126	12	9	4.447	132
Age 1:Control Post test vs. Age 3:Control Pre test	1.388	1.559	-0.171	0.1124	12	14	2.151	132
Age 1:Control Post test vs. Age 3:Control Post test	1.388	1.5	-0.1116	0.1124	12	14	1.404	132
Age 1:Control Post test vs. Age 3:LTS Pre test	1.388	1.527	-0.1384	0.1224	12	10	1.6	132
Age 1:Control Post test vs. Age 3:LTS Post test	1.388	1.628	-0.2401	0.1224	12	10	2.774	132
Age 1:LTS Pre test vs. Age 1:LTS Post test	1.419	1.865	-0.4464	0.03959	13	13	15.94	66
Age 1:LTS Pre test vs. Age 2:Control Pre test	1.419	1.471	-0.05204	0.1101	13	14	0.6686	132
Age 1:LTS Pre test vs. Age 2:Control Post test	1.419	1.384	0.03449	0.1101	13	14	0.4431	132
Age 1:LTS Pre test vs. Age 2:LTS Pre test	1.419	1.352	0.06659	0.1239	13	9	0.7599	132
Age 1:LTS Pre test vs. Age 2:LTS Post test	1.419	1.785	-0.366	0.1239	13	9	4.177	132
Age 1:LTS Pre test vs. Age 3:Control Pre test	1.419	1.559	-0.1407	0.1101	13	14	1.807	132
Age 1:LTS Pre test vs. Age 3:Control Post test	1.419	1.5	-0.08132	0.1101	13	14	1.045	132
Age 1:LTS Pre test vs. Age 3:LTS Pre test	1.419	1.527	-0.1081	0.1202	13	10	1.272	132
Age 1:LTS Pre test vs. Age 3:LTS Post test	1.419	1.628	-0.2098	0.1202	13	10	2.468	132
Age 1:LTS Post test vs. Age 2:Control Pre test	1.865	1.471	0.3943	0.1101	13	14	5.066	132
Age 1:LTS Post test vs. Age 2:Control Post test	1.865	1.384	0.4809	0.1101	13	14	6.178	132
Age 1:LTS Post test vs. Age 2:LTS Pre test	1.865	1.352	0.513	0.1239	13	9	5.854	132
Age 1:LTS Post test vs. Age 2:LTS Post test	1.865	1.785	0.08038	0.1239	13	9	0.9173	132
Age 1:LTS Post test vs. Age 3:Control Pre test	1.865	1.559	0.3057	0.1101	13	14	3.927	132
Age 1:LTS Post test vs. Age 3:Control Post test	1.865	1.5	0.3651	0.1101	13	14	4.69	132
Age 1:LTS Post test vs. Age 3:LTS Pre test	1.865	1.527	0.3382	0.1202	13	10	3.979	132
Age 1:LTS Post test vs. Age 3:LTS Post test	1.865	1.628	0.2366	0.1202	13	10	2.784	132
Age 2:Control Pre test vs. Age 2:Control Post test	1.471	1.384	0.08653	0.03815	14	14	3.208	66
Age 2:Control Pre test vs. Age 2:LTS Pre test	1.471	1.352	0.1186	0.1221	14	9	1.374	132
Age 2:Control Pre test vs. Age 2:LTS Post test	1.471	1.785	-0.314	0.1221	14	9	3.636	132
Age 2:Control Pre test vs. Age 3:Control Pre test	1.471	1.559	-0.08864	0.108	14	14	1.161	132
Age 2:Control Pre test vs. Age 3:Control Post test	1.471	1.5	-0.02928	0.108	14	14	0.3833	132
Age 2:Control Pre test vs. Age 3:LTS Pre test	1.471	1.527	-0.05609	0.1183	14	10	0.6704	132
Age 2:Control Pre test vs. Age 3:LTS Post test	1.471	1.628	-0.1577	0.1183	14	10	1.885	132
Age 2:Control Post test vs. Age 2:LTS Pre test	1.384	1.352	0.0321	0.1221	14	9	0.3718	132
Age 2:Control Post test vs. Age 2:LTS Post test	1.384	1.785	-0.4005	0.1221	14	9	4.639	132
Age 2:Control Post test vs. Age 3:Control Pre test	1.384	1.559	-0.1752	0.108	14	14	2.293	132
Age 2:Control Post test vs. Age 3:Control Post test	1.384	1.5	-0.1158	0.108	14	14	1.516	132
Age 2:Control Post test vs. Age 3:LTS Pre test	1.384	1.527	-0.1426	0.1183	14	10	1.705	132
Age 2:Control Post test vs. Age 3:LTS Post test	1.384	1.628	-0.2443	0.1183	14	10	2.919	132
Age 2:LTS Pre test vs. Age 2:LTS Post test	1.352	1.785	-0.4326	0.04759	9	9	12.86	66
Age 2:LTS Pre test vs. Age 3:Control Pre test	1.352	1.559	-0.2073	0.1221	9	14	2.401	132
Age 2:LTS Pre test vs. Age 3:Control Post test	1.352	1.5	-0.1479	0.1221	9	14	1.713	132
Age 2:LTS Pre test vs. Age 3:LTS Pre test	1.352	1.527	-0.1747	0.1313	9	10	1.882	132
Age 2:LTS Pre test vs. Age 3:LTS Post test	1.352	1.628	-0.2764	0.1313	9	10	2.976	132
Age 2:LTS Post test vs. Age 3:Control Pre test	1.785	1.559	0.2253	0.1221	9	14	2.61	132
Age 2:LTS Post test vs. Age 3:Control Post test	1.785	1.5	0.2847	0.1221	9	14	3.297	132
Age 2:LTS Post test vs. Age 3:LTS Pre test	1.785	1.527	0.2579	0.1313	9	10	2.777	132
Age 2:LTS Post test vs. Age 3:LTS Post test	1.785	1.628	0.1562	0.1313	9	10	1.683	132
Age 3:Control Pre test vs. Age 3:Control Post test	1.559	1.5	0.05937	0.03815	14	14	2.201	66
Age 3:Control Pre test vs. Age 3:LTS Pre test	1.559	1.527	0.03255	0.1183	14	10	0.3891	132
Age 3:Control Pre test vs. Age 3:LTS Post test	1.559	1.628	-0.06909	0.1183	14	10	0.8257	132
Age 3:Control Post test vs. Age 3:LTS Pre test	1.5	1.527	-0.02682	0.1183	14	10	0.3205	132
Age 3:Control Post test vs. Age 3:LTS Post test	1.5	1.628	-0.1285	0.1183	14	10	1.535	132
Age 3:LTS Pre test vs. Age 3:LTS Post test	1.527	1.628	-0.1016	0.04514	10	10	3.184	66
Supplementary table relevant to Figure 1
NEURON ID	CONDITION	AGE GROUP	BATCH	SEQ ID	Total reads
1A27	Control	1	1	428_5	17.4414
1A6	Control	1	1	428_4	17.1434
1A8	Control	1	1	428_6	20.533
2A14	Control	1	2	428_11	20.5634
2A29	Control	1	2	428_12	16.488
2B9	Control	1	2	428_10	18.9888
1A26	SEN	1	1	428_8	16.0553
1A29	SEN	1	1	428_7	19.5551
1B3	SEN	1	1	428_9	18.5372
2A19	SEN	1	2	428_15	20.2606
2A8	SEN	1	2	428_13	19.0041
2B10	SEN	1	2	428_14	20.9926
1 A 16	SS	1	1	428_3	25.1337
1 B 20	SS	1	1	428_2	22.1075
1A1	SS	1	1	428_1	25.567
2A13	SS	1	2	428_17	17.0117
2A5	SS	1	2	428_16	19.9889
2B18	SS	1	2	428_18	18.1523
3 B 11	Control	2	1	428_19	18.4357
3 B 30	Control	2	1	428_20	14.3591
4 A 28	Control	2	2	428_26	15.2254
4 B 29	Control	2	2	428_27	13.071
4 B 4	Control	2	2	428_25	17.6504
3 A 16	SEN	2	1	428_22	14.0548
3 B 9	SEN	2	1	428_21	22.1144
4 A 18	SEN	2	2	428_29	16.508
4 A 23	SEN	2	2	428_30	13.4353
4 B 3	SEN	2	2	428_28	17.6628
3 A 15	SS	2	1	428_23	20.7272
3 B 28	SS	2	1	428_24	13.3583
4 A 10	SS	2	2	428_33	15.4221
4 A 6	SS	2	2	428_32	21.4218
4 B 19	SS	2	2	428_34	12.2167
4 B 5	SS	2	2	428_31	19.4975
5 A 5	Control	3	1	428_35	21.8978
5 A 8	Control	3	1	428_36	14.669
6 A 11	Control	3	2	428_43	22.6192
6 A 4	Control	3	2	428_51	11.0634
6 B S14	Control	3	2	428_45	12.8576
5 A 16	SEN	3	1	428_40	14.1706
5 A 22	SEN	3	1	428_52	10.6503
5 A 4	SEN	3	1	428_37	19.2505
5 B 7	SEN	3	1	428_38	14.1776
6 A 23	SEN	3	2	428_47	16.1402
5 A 10	SS	3	1	428_41	36.7124
5 B 18	SS	3	1	428_42	13.2174
6 A 25	SS	3	2	428_50	14.4438
6 A 8	SS	3	2	428_49	26.3302
6 B 6	SS	3	2	428_48	17.3928
Age 1 and 3 STS data, related to Supplementary Figure S1
Age 1
Pretest							Post-test
Condition	Animal number	touch 1	touch 2	touch 3	touch 4	average	Animal number	touch 1	touch 2	touch 3	touch 4	average	post vs pre %change	Condition
C	2	33	20	23	24	25	2	12	8	14	8	10.5	-58	C
C	3	22	28	30	30	27.5	3	7	6	8	7	7	-74.5455	C
C	8	7	8	7	14	9	8	10	6	8	8	8	-11.1111	C
C	10	15	36	19	10	20	10	27	13	15	8	15.75	-21.25	C
C	11	19	9	28	21	19.25	11	16	7	9	15	11.75	-38.961	C
C	14	10	8	9	19	11.5	14	13	11	14	15	13.25	15.2174	C
SS	5	28	16	28	27	24.75	5	31	61	41	24	39.25	58.5859	SS
SS	6	15	8	32	15	17.5	6	47	40	19	26	33	88.5714	SS
SS	9	20	19	22	27	22	9	60	18	34	57	42.25	92.0455	SS
SS	13	16	14	16	10	14	13	44	20	12	27	25.75	83.9286	SS
SS	15	21	26	20	14	20.25	15	37	32	32	11	28	38.2716	SS
SS	16	10	17	10	11	12	16	10	36	36	20	25.5	112.5	SS
Age 3
Pretest							Post-test
Condition	Animal number	touch 1	touch 2	touch 3	touch 4	average	Animal number	touch 1	touch 2	touch 3	touch 4	average	post vs pre %change	Condition
C	1	8	12	9	9	9.5	1	13	20	7	9	12.25	28.9474	C
C	2	15	9	19	16	14.75	2	17	11	13	6	11.75	-20.339	C
C	3	19	17	32	7	18.75	3	22	14	7	11	13.5	-28	C
C	7	6	13	10	18	11.75	7	6	13	9	8	9	-23.4043	C
C	8	14	10	25	24	18.25	8	8	7	11	5	7.75	-57.5342	C
C	13	9	21	9	13	13	13	12	12	12	11	11.75	-9.61538	C
C	14	7	18	16	20	15.25	14	15	15	12	24	16.5	8.19672	C
C	16	19	16	26	15	19	16	8	9	9	10	9	-52.6316	C
SS	4	15	9	11	9	11	4	12	18	22	12	16	45.4545	SS
SS	5	18	15	18	21	18	5	45	37	27	22	32.75	81.9444	SS
SS	9	12	9	10	12	10.75	9	41	11	18	20	22.5	109.302	SS
SS	11	9	17	14	21	15.25	11	13	37	11	8	17.25	13.1148	SS
SS	12	14	10	10	10	11	12	16	10	12	14	13	18.1818	SS
SS	18	14	30	17	12	18.25	18	16	16	25	35	23	26.0274	SS
ANOVA summary
F	11.1
P value	<0.0001
P value summary	****
Significant diff. among means (P < 0.05)?	Yes
R squared	0.5992
Brown-Forsythe test
F (DFn, DFd)	1.001 (7, 52)
P value	0.4415
P value summary	ns
Are SDs significantly different (P < 0.05)?	No
Bartlett's test
Bartlett's statistic (corrected)	11.61
P value	0.1142
P value summary	ns
Are SDs significantly different (P < 0.05)?	No
ANOVA table	SS	DF	MS	F (DFn, DFd)	P value
Treatment (between columns)	2077	7	296.8	F (7, 52) = 11.10	P<0.0001
Residual (within columns)	1390	52	26.72
Total	3467	59
Data summary
Number of treatments (columns)	8
Number of values (total)	60
Number of families	1
Number of comparisons per family	28
Alpha	0.05
Tukey's multiple comparisons test	Mean Diff.	95.00% CI of diff.	Below threshold?	Summary	Adjusted P Value
Age 1 Control Pre vs. Age 1 Control Post	7.667	-1.757 to 17.09	No	ns	0.1909	A-B
Age 1 Control Pre vs. Age 1 STS Pre	-1.185	-10.27 to 7.897	No	ns	0.9999	A-C
Age 1 Control Pre vs. Age 1 STS Post	-12.86	-21.94 to -3.782	Yes	**	0.001	A-D
Age 1 Control Pre vs. Age 3 Control Pre	3.677	-5.138 to 12.49	No	ns	0.8882	A-E
Age 1 Control Pre vs. Age 3 Control Post	7.271	-1.544 to 16.09	No	ns	0.1778	A-F
Age 1 Control Pre vs. Age 3 STS Pre	3.208	-5.394 to 11.81	No	ns	0.9347	A-G
Age 1 Control Pre vs. Age 3 STS Post	-0.06944	-8.672 to 8.533	No	ns	>0.9999	A-H
Age 1 Control Post vs. Age 1 STS Pre	-8.851	-17.93 to 0.2299	No	ns	0.0611	B-C
Age 1 Control Post vs. Age 1 STS Post	-20.53	-29.61 to -11.45	Yes	****	<0.0001	B-D
Age 1 Control Post vs. Age 3 Control Pre	-3.99	-12.80 to 4.826	No	ns	0.8396	B-E
Age 1 Control Post vs. Age 3 Control Post	-0.3958	-9.211 to 8.419	No	ns	>0.9999	B-F
Age 1 Control Post vs. Age 3 STS Pre	-4.458	-13.06 to 4.144	No	ns	0.7265	B-G
Age 1 Control Post vs. Age 3 STS Post	-7.736	-16.34 to 0.8667	No	ns	0.1073	B-H
Age 1 STS Pre vs. Age 1 STS Post	-11.68	-20.40 to -2.954	Yes	**	0.0023	C-D
Age 1 STS Pre vs. Age 3 Control Pre	4.862	-3.586 to 13.31	No	ns	0.6117	C-E
Age 1 STS Pre vs. Age 3 Control Post	8.455	0.007576 to 16.90	Yes	*	0.0496	C-F
Age 1 STS Pre vs. Age 3 STS Pre	4.393	-3.833 to 12.62	No	ns	0.6958	C-G
Age 1 STS Pre vs. Age 3 STS Post	1.115	-7.111 to 9.341	No	ns	0.9999	C-H
Age 1 STS Post vs. Age 3 Control Pre	16.54	8.092 to 24.99	Yes	****	<0.0001	D-E
Age 1 STS Post vs. Age 3 Control Post	20.13	11.69 to 28.58	Yes	****	<0.0001	D-F
Age 1 STS Post vs. Age 3 STS Pre	16.07	7.846 to 24.30	Yes	****	<0.0001	D-G
Age 1 STS Post vs. Age 3 STS Post	12.79	4.568 to 21.02	Yes	***	0.0002	D-H
Age 3 Control Pre vs. Age 3 Control Post	3.594	-4.568 to 11.76	No	ns	0.8575	E-F
Age 3 Control Pre vs. Age 3 STS Pre	-0.4688	-8.400 to 7.463	No	ns	>0.9999	E-G
Age 3 Control Pre vs. Age 3 STS Post	-3.747	-11.68 to 4.185	No	ns	0.8084	E-H
Age 3 Control Post vs. Age 3 STS Pre	-4.063	-11.99 to 3.869	No	ns	0.7379	F-G
Age 3 Control Post vs. Age 3 STS Post	-7.34	-15.27 to 0.5911	No	ns	0.0887	F-H
Age 3 STS Pre vs. Age 3 STS Post	-3.278	-10.97 to 4.417	No	ns	0.877	G-H
Test details	Mean 1	Mean 2	Mean Diff.	SE of diff.	n1	n2	q	DF
Age 1 Control Pre vs. Age 1 Control Post	18.71	11.04	7.667	2.985	6	6	3.633	52
Age 1 Control Pre vs. Age 1 STS Pre	18.71	19.89	-1.185	2.876	6	7	0.5825	52
Age 1 Control Pre vs. Age 1 STS Post	18.71	31.57	-12.86	2.876	6	7	6.325	52
Age 1 Control Pre vs. Age 3 Control Pre	18.71	15.03	3.677	2.792	6	8	1.863	52
Age 1 Control Pre vs. Age 3 Control Post	18.71	11.44	7.271	2.792	6	8	3.683	52
Age 1 Control Pre vs. Age 3 STS Pre	18.71	15.5	3.208	2.725	6	9	1.665	52
Age 1 Control Pre vs. Age 3 STS Post	18.71	18.78	-0.06944	2.725	6	9	0.03605	52
Age 1 Control Post vs. Age 1 STS Pre	11.04	19.89	-8.851	2.876	6	7	4.352	52
Age 1 Control Post vs. Age 1 STS Post	11.04	31.57	-20.53	2.876	6	7	10.09	52
Age 1 Control Post vs. Age 3 Control Pre	11.04	15.03	-3.99	2.792	6	8	2.021	52
Age 1 Control Post vs. Age 3 Control Post	11.04	11.44	-0.3958	2.792	6	8	0.2005	52
Age 1 Control Post vs. Age 3 STS Pre	11.04	15.5	-4.458	2.725	6	9	2.314	52
Age 1 Control Post vs. Age 3 STS Post	11.04	18.78	-7.736	2.725	6	9	4.016	52
Age 1 STS Pre vs. Age 1 STS Post	19.89	31.57	-11.68	2.763	7	7	5.977	52
Age 1 STS Pre vs. Age 3 Control Pre	19.89	15.03	4.862	2.675	7	8	2.57	52
Age 1 STS Pre vs. Age 3 Control Post	19.89	11.44	8.455	2.675	7	8	4.469	52
Age 1 STS Pre vs. Age 3 STS Pre	19.89	15.5	4.393	2.605	7	9	2.385	52
Age 1 STS Pre vs. Age 3 STS Post	19.89	18.78	1.115	2.605	7	9	0.6053	52
Age 1 STS Post vs. Age 3 Control Pre	31.57	15.03	16.54	2.675	7	8	8.743	52
Age 1 STS Post vs. Age 3 Control Post	31.57	11.44	20.13	2.675	7	8	10.64	52
Age 1 STS Post vs. Age 3 STS Pre	31.57	15.5	16.07	2.605	7	9	8.724	52
Age 1 STS Post vs. Age 3 STS Post	31.57	18.78	12.79	2.605	7	9	6.945	52
Age 3 Control Pre vs. Age 3 Control Post	15.03	11.44	3.594	2.585	8	8	1.966	52
Age 3 Control Pre vs. Age 3 STS Pre	15.03	15.5	-0.4688	2.512	8	9	0.2639	52
Age 3 Control Pre vs. Age 3 STS Post	15.03	18.78	-3.747	2.512	8	9	2.109	52
Age 3 Control Post vs. Age 3 STS Pre	11.44	15.5	-4.063	2.512	8	9	2.287	52
Age 3 Control Post vs. Age 3 STS Post	11.44	18.78	-7.34	2.512	8	9	4.133	52
Age 3 STS Pre vs. Age 3 STS Post	15.5	18.78	-3.278	2.437	9	9	1.902	52
Summary of Single Neuron Isolation
Summary of age 1 single neuron isolation batch 1													Summary of age 2 single neuron isolation batch 1													Summary of age 3 single neuron isolation batch 1
sensitization and control							Single shock and control						sensitization and control							Single shock and control						sensitization and control							Single shock and control
Animal #	Condition Type	0.2% Protease (mins)	L7	L11	R2		1	SS	A	1 A 1			Animal #	Condition Type	0.3% Protease (mins)	L7	L11	R2		Animal #	Condition Type	L7	CODE			Animal #	Condition Type	0.3% Protease (mins)	L7	L11	R2		Animal #	Condition Type	L7	CODE
2	C	120	A	D	B		2	C	A	1 A 2			1	Cont			A	D		9	Sens	B	3 B 9			1	SEN		C	C	C		4	SEN	A-B	5 A 4
5	C	80	A	B	-		5	C	A	1 A 5			3	Sens		D	D	E		11	Cont	B	3 B 11			3	C		C	C	C		5	C	A-B	5 A 5
6	C	90	A	A	A		6	C	A	1 A 6			5	Cont		C	D	A		12	Sens	B	3 B 12			4	SEN		A-B	E	D		7	SEN	B	5 B 7
8	C	80	A	A	A		8	C	A	1 A 8			6	Sens		D	A	B/C		15	SS	A	3 A 15			5	C		A-B	A	C-D		8	C	A	5 A 8
10	C	60	D	C	-		24	C	B/C	1 B 24			8	Cont			E			16	Sens	A	3 A 16			7	SEN		B	B	D		9	C	A	5 A 9
14	C	80	C	B	B		27	C	A	1 A 27			9	Sens		B	A	D		28	SS	B	3 B 28			8	C		A	D	C		10	SS	A	5 A 10
24	C	140	B/C	E	E		3	SEN	A/B	1 B 3			11	Cont		B	C	D		30	Cont	B	3 B 30			9	C		A	E	D		15	SEN	A	5 A 15
27	C	80	A	A	C		21	SEN	B/C	1 B 21			12	Sens		B	D	D								10	SS		A	A-B	C		16	SEN	A	5 A 16
3	SEN	80	A/B	B	D		26	SEN	A	1 A 26			13	Sens			D	D								11	SS			D	D		18	SS	B	5 B 18
12	SEN	120	D	E	B		29	SEN	A	1 A 29			15	SS		A	C/D	E								12	C				D		22	SEN	A	5 A 22
13	SEN	70	-	C	B		15	SS	A	1 A 15			16	Sens		A		C								13	SS		D		A
21	SEN	90	B/C				16	SS	A	1 A 16			20	Sens		C	B	D								14	SEN		D	A	D
26	SEN	85	A	A/?	A		18	SS	B	1 B 18			22	Cont		D	C	D								15	SEN		A	E	B-C
28	SEN	95	C	A	-		20	SS	B	1 B 20			23	Cont		D		E								16	SEN		A
29	SEN	70	A	B	B								24	Sens		C	D	E								17	C		C	A-B	C-D
1	SS	70	A	C	A								27	SS			E	C								18	SS		B	B	E
7	SS	60	-	B	D								28	SS		B	A	D								19	SS				D
11	SS	80	-	D	B								29	SS		D	C	C								22	SEN		A	D-E	D
15	SS	70	A	C	D								30	Cont		B										25	C			C	D
16	SS	120	A	A	C																					27	SEN				E
18	SS	60	B	A	A
20	SS	95	B	B	D
Summary of age 1 single neuron isolation batch 2													Summary of age 2 single neuron isolation batch 2													Summary of age 3 single neuron isolation batch 2
sensitization and control							Single shock and control						sensitization and control							Single shock and control						sensitization and control							Single shock and control
Animal #	Condition Type	0.3% Protease (mins)	L7	L11	R2		Animal #	Condition Type	L7	CODE			Animal #	Condition Type	0.3% Protease (mins)	L7	L11	R2		Animal #	Condition Type	L7	CODE			Animal #	Condition	L7	L11	R2			Animal #	Condition Type	L7	CODE
1	Control	50	C	B	D		2	Control	B	2 B 2			1	Cont		B	C	B		1	Cont	B	4 B 1			1	Control	C	C	D			4	C	A	6 A 4
2	Control	60	B	A	C		4	SS	A	2 A 4			2	Cont		L7? D	A	A/B		3	Sens	B	4 B 3			3	Sens	D	C	D			6	SS	B	6 B 6
3	SS	80	C	B	D		5	SS	A	2 A 5			3	Sens		B	D	C		4	Cont	B	4 B 4			4	Control	A	A				8	SS	A	6 A 8
4	SS	110	A	B	A		6	Sen	A	2 A 6			4	Cont		B	B	B		5	SS	B/C	4 B 5			6	SS	B	B/C	C			11	C	A/B	6 A 11
5	SS	65	A	D	B		7	Sen	A	2 A 7			5	SS		B/C	C	C/D		6	SS	A/B	4 A 6			8	SS	A	B				21	SEN	A	6 A 21
6	Sen	60	A	B	D		8	Sen	A	2 A 8			6	SS		A/B	C	D		8	Cont	B/C	4 B 8			10	Control	C	C	D			23	SEN	A	6 A 23
7	Sen	85	A	C	D		9	Control	B	2 B 9			7	Sens			E			9	SS	A	4 A 9			11							25	SS	A	6 A 25
8	Sen	105	A	E	A		10	Sen	B	2 B 10			8	Cont		B/C	D	C		10	SS	A	4 A 10			16	Control	C	D/E	B/C			30	C	A	6 A 30
9	Control	90	B	B	A		11	Sen	B	2 B 11			9	SS		A	B/C	D		11	Cont	B	4 B 11			18	SS	E	E	C			S14	C	B	6 B S14
10	Sen	80	B	C	B/C		12	Control	A	2 A 12			10	SS		A				18	Sens	A/B	4 A 18			21	Sens	A	C
11	Sen	120	B	B	C		13	SS	A	2 A 13			11	Cont		B	C	A		19	SS	B	4 B 19			23	Sens	A	D	D
12	Control	75	A	B	C		14	Control	A	2 A 14			12	Sens				B		23	Sens	A	4 A 23			24	SS	E	E
13	SS	75	A	A	D		16	Sen	A	2 A 16			13	Sens			D			28	Cont	A	4 A 28			25	SS	A
14	Control	70	A	A/B			18	SS	B	2 B 18			14	Sens		C	B/C	E		29	Cont	B	4 B 29			27	Control			C
15	Sen	70	C/D	C/D	E		19	Sen	A/B	2 A 19			15	Sens		C	C									28	Sens	D	D	C
16	Sen	95	A	B	C		25	Sen	A	2 A 25			16	SS		L7? C	E	A								29	Sens	C	C	C
17	Control	75	N/A	N/A	A		26	Sen	A	2 A 26			17	Cont			C	A								30	Control	A	E	B
18	SS	105	B		D		29	Control	A	2 A 29			18	Sens		A/B	C	C								31	SS	C
19	Sen	75	A/B	A/B	C/D		30	Control	A/B	2 A 30			19	SS		B	C	A								S14	Control	B	B	B
20	SS	20	C	A	E								20	Cont		D	D	E								S16	Control	C	E	C
21	Sen	70	D	A/B									21	Sens		E	A	A
22	Control	70	C	A	E								23	Sens		A	A/B	D
23	SS	90	C	A	C								24	SS		D/E	C/D	D
25	Sen	65	A	B	C								27	Sens		C	B
26	Sen	65	A	B	A								28	Cont		A	C	C/D
27	Control	95	C	B/C	B								29	Cont		B	B	D
28	Sen	40	D	E									30	Sens		D	B	C
29	Control	70-75	A
30	Control	60	A/B	B/C	E
Summary of single neuron classification used for RNA seq analyses
Animal #	Condition Type	L7		Animal #	Condition Type	L7		Animal #	Condition Type	L7
1	SS	A		1	Cont			1	SEN	C			AS HAS
2	C	A		3	Sens	D		3	C	C			B1T1	batch 1, timepoint/age 1
3	SEN	A/B		5	Cont	C		4	SEN	A-B			B2T1	batch 2, timepoint/age 1
5	C	A		6	Sens	D		5	C	A-B			B1T2	batch 1, timepoint/age 2
6	C	A		8	Cont			7	SEN	B			B2T2	batch 2, timepoint/age 2
7	SS	-		9	Sens	B		8	C	A			B1T3	batch 1, timepoint/age 3
8	C	A		11	Cont	B		9	C	A			B2T3	batch 2, timepoint/age 3
10	C	D		12	Sens	B		10	SS	A			PABALU SEQ	used in RNA seq
11	SS	-		13	Sens			11	SS
12	SEN	D		15	SS	A		12	C
13	SEN	-		16	Sens	A		13	SS	D
14	C	C		20	Sens	C		14	SEN	D
15	SS	A		22	Cont	D		15	SEN	A
16	SS	A		23	Cont	D		16	SEN	A
18	SS	B		24	Sens	C		17	C	C
20	SS	B		27	SS			18	SS	B
21	SEN	B/C		28	SS	B		19	SS
24	C	B/C		29	SS	D		22	SEN	A
26	SEN	A		30	Cont	B		24
27	C	A						25	C
28	SEN	C						27	SEN
29	SEN	A		Animal #	Condition Type	L7
				1	Cont	B
				2	Cont	L7? D		Animal #	Condition	L7
Animal #	Condition Type	L7		3	Sens	B		1	Control	C
1	Control	C		4	Cont	B		3	Sens	D
2	Control	B		5	SS	B/C		4	Control	A
3	SS	C		6	SS	A/B		6	SS	B
4	SS	A		7	Sens			8	SS	A
5	SS	A		8	Cont	B/C		10	Control	C
6	Sen	A		9	SS	A		11
7	Sen	A		10	SS	A		16	Control	C
8	Sen	A		11	Cont	B		18	SS	E
9	Control	B		12	Sens			21	Sens	A
10	Sen	B		13	Sens			23	Sens	A
11	Sen	B		14	Sens	C		24	SS	E
12	Control	A		15	Sens	C		25	SS	A
13	SS	A		16	SS	L7? C		27	Control
14	Control	A		17	Cont			28	Sens	D
15	Sen	C/D		18	Sens	A/B		29	Sens	C
16	Sen	A		19	SS	B		30	Control	A
17	Control	N/A		20	Cont	D		31	SS	C
18	SS	B		21	Sens	E		S14	Control	B
19	Sen	A/B		23	Sens	A		S16	Control	C
20	SS	C		24	SS	D/E		12
21	Sen	D		27	Sens	C
22	Control	C		28	Cont	A
23	SS	C		29	Cont	B
25	Sen	A		30	Sens	D
26	Sen	A
27	Control	C
28	Sen	D
29	Control	A
30	Control	A/B
[truncated: 7 more columns]

## Sheet: Table S2
Related to Figure 2A: Age 1 upregulated RNAs
AGE1.STS_vs_CONTROL Upregulation									AGE 1.LTS_vs_CONTROL Upregulation
Feature.ID	baseMean	log2FoldChange	lfcSE	stat	pvalue	padj	Gene.Description		Feature.ID	baseMean	log2FoldChange	lfcSE	stat	pvalue	padj	Gene.Description
LOC101857045	131.223	2.52394	0.591327	4.26826	1.97004e-05	0.058061	1,2-dihydroxy-3-keto-5-methylthiopentene dioxygenase		LOC101853539	4.53691	2.29694	0.886931	2.58976	0.00960421	0.872418	1-deoxyxylulose-5-phosphate synthase YajO
LOC101856612	20.7231	0.936306	0.431612	2.16932	0.0300582	0.74847	5'-nucleotidase domain-containing protein 1		LOC101857045	131.223	5.34986	0.604616	8.84836	8.8813e-19	1.08911e-14	1,2-dihydroxy-3-keto-5-methylthiopentene dioxygenase
LOC101847265	553.542	0.75506	0.278893	2.70735	0.00678234	0.663038	60S ribosomal protein L13		LOC106011061	19.6941	0.615731	0.303697	2.02745	0.042616	0.999557	39S ribosomal protein L37, mitochondrial
LOC101863073	24.7547	1.17254	0.544151	2.1548	0.0311772	0.750698	ABC transporter B family member 25		LOC101851588	89.0013	0.633777	0.285042	2.22345	0.0261853	0.999557	5-hydroxytryptamine receptor 1A
LOC101845963	52.3483	0.829054	0.420136	1.9733	0.0484618	0.794342	acetyl-coenzyme A transporter 1		LOC101857744	4.59492	2.68577	1.31922	2.03588	0.0417627	0.999557	AAC-rich mRNA clone AAC4 protein
LOC101845954	120.755	0.963135	0.346738	2.7777	0.00547443	0.663038	acid phosphatase type 7		LOC106012940	14.7398	1.87165	0.951738	1.96656	0.0492343	0.999557	AAC-rich mRNA clone AAC4 protein
LOC101846727	114.391	0.818398	0.297035	2.75522	0.0058652	0.663038	acyl-CoA:lysophosphatidylglycerol acyltransferase 1		LOC101859161	25.5553	1.10485	0.538807	2.05054	0.0403115	0.999557	abnormal spindle-like microcephaly-associated protein homolog
LOC101847717	56.6473	0.669661	0.334209	2.00372	0.0451	0.788431	ADAM 17-like protease		LOC106012547	8.81509	2.10215	0.884235	2.37737	0.0174366	0.999557	acetylcholine receptor subunit alpha-type acr-16-like precursor
LOC101859667	2.88465	2.61438	1.23294	2.12044	0.0339688	0.763326	adenylate cyclase type 3		LOC101853323	58.2028	0.711376	0.252429	2.81813	0.00483044	0.687958	adenylate kinase
LOC101860364	2.61796	2.50462	1.05671	2.37021	0.0177782	0.713585	adenylate cyclase type 3		LOC101855413	1.48833	3.62452	1.71539	2.11294	0.0346056	NA	advillin
LOC101862738	714.638	0.983829	0.480574	2.04719	0.0406391	0.777708	adhesion G protein-coupled receptor L1		LOC101851444	48.317	0.641757	0.315755	2.03246	0.0421076	0.999557	AN1-type zinc finger protein 2A isoform
LOC101850313	11.2667	4.76424	2.20106	2.16452	0.0304244	0.74847	ADP-ribosylation factor		LOC101851930	37.139	0.629213	0.297818	2.11274	0.0346228	0.999557	ankyrin repeat and SOCS box protein 1 isoform
LOC101845269	2.31696	4.10522	1.78964	2.29388	0.0217977	0.741544	ADP-ribosylation factor 1		LOC101846593	21.7626	0.933822	0.404233	2.31011	0.0208822	0.999557	ankyrin repeat domain-containing protein 17
LOC101857174	205.83	0.889431	0.42093	2.11301	0.0345995	0.763326	ADP-ribosylation factor-like protein 15		LOC101854870	4.30469	2.43228	1.09464	2.222	0.026283	0.999557	arylsulfatase B
LOC101855413	1.48833	3.31177	1.68099	1.97013	0.048823	0.794342	advillin		LOC101855507	294.355	1.17954	0.460547	2.56116	0.0104322	0.882279	AT-rich interactive domain-containing protein 1B
LOC101853276	207.571	0.699483	0.310855	2.25019	0.024437	0.741544	alpha-N-acetylglucosaminidase		LOC101856317	62.7288	0.757023	0.27134	2.78994	0.00527177	0.687958	atrial natriuretic peptide receptor 1
LOC101849752	142.101	0.776516	0.365721	2.12324	0.0337334	0.762777	alpha-protein kinase 1		LOC106012612	38.0482	0.880102	0.349968	2.5148	0.0119098	0.954578	atrophin-1
LOC106012982	2.89438	4.98915	1.64277	3.03704	0.00238913	0.601908	angiopoietin-1		LOC101864611	23.1163	0.851743	0.406095	2.0974	0.0359583	0.999557	autism susceptibility gene 2 protein
LOC101846824	362.814	0.819595	0.396323	2.068	0.0386399	0.777708	angiopoietin-related protein 6		LOC101861884	30.5757	1.05058	0.429264	2.4474	0.0143889	0.994918	bifunctional polynucleotide phosphatase/kinase
LOC101845211	20.2337	3.00454	0.993725	3.02351	0.00249858	0.603591	ankyrin repeat and KH domain-containing protein 1		LOC101861394	34.0472	1.50417	0.70799	2.12456	0.0336235	0.999557	bromodomain-containing protein 4A
LOC101864519	5.61672	2.49087	1.25625	1.98278	0.0473921	0.794342	annulin		LOC100533443	2041.84	4.76308	1.33047	3.57999	0.000343607	0.183202	buccalin precursor
LOC101849916	152.484	0.970037	0.466324	2.08018	0.0375093	0.776315	arf-GAP with Rho-GAP domain, ANK repeat and PH domain-containing protein 1		LOC101858602	29.7551	1.93385	0.543706	3.55679	0.000375415	0.191821	cadherin-like and PC-esterase domain-containing protein 1
LOC101856905	292.084	0.752112	0.290914	2.58534	0.00972819	0.681493	aspartyl aminopeptidase isoform		LOC101845492	10.0029	1.03651	0.488883	2.12016	0.0339928	0.999557	calcium/calmodulin-dependent protein kinase type 1B
LOC101861159	4.30614	2.17166	0.868437	2.50066	0.0123963	0.707478	ATP-binding cassette sub-family A member 3		LOC101859231	49.6946	1.36917	0.5334	2.56688	0.010262	0.882279	calcyphosin-like protein
LOC101856696	45.5823	1.65371	0.519908	3.18078	0.0014688	0.557633	ATP-binding cassette sub-family A member 3		LOC100861465	613.044	1.51475	0.257913	5.87309	4.27734e-09	1.74843e-05	cAMP responsive element-binding protein
LOC101854271	389.585	0.753798	0.318455	2.36704	0.0179308	0.713585	ATP-binding cassette sub-family A member 3		LOC101859123	974.82	0.801298	0.198113	4.04465	5.24016e-05	0.0494308	cAMP-specific 3',5'-cyclic phosphodiesterase 4D
LOC101854938	3289.52	0.746967	0.334395	2.23378	0.0254973	0.741544	ATP-binding cassette sub-family A member 5		LOC101847713	4.97879	4.11979	2.0988	1.96293	0.0496547	0.999557	carbonic anhydrase-related protein 10-like
LOC101857806	15.0431	1.87449	0.908066	2.06427	0.0389922	0.777708	ATP-binding cassette sub-family A member 7		LOC101848248	1969.98	0.922764	0.426006	2.16608	0.0303049	0.999557	CCCH-type zinc finger protein moe-3
LOC101857877	538.917	1.06115	0.429046	2.47327	0.0133882	0.707478	ATP-binding cassette sub-family B member 6, mitochondrial		LOC101864047	37.5793	1.90408	0.904204	2.1058	0.0352213	0.999557	cell division cycle protein 20 homolog
LOC101847179	521.806	0.926729	0.399998	2.31683	0.0205129	0.741544	ATP-binding cassette sub-family C member 9 isoform		LOC101864264	853.438	2.22519	0.591318	3.7631	0.00016782	0.114332	chitinase-like protein PB1E7.04c isoform
LOC101860155	2.42274	1.91841	0.954647	2.00955	0.0444792	0.787008	ATP-dependent DNA helicase Q4		LOC101858892	221.983	2.20659	0.793162	2.78201	0.0054023	0.697352	choline transporter-like protein 1
LOC101858982	1264.16	1.38895	0.478737	2.90128	0.00371641	0.626537	ATP-dependent translocase ABCB1 isoform		LOC101848619	266.13	0.601601	0.268066	2.24422	0.024818	0.999557	cleft lip and palate transmembrane protein 1-like protein
LOC101864611	23.1163	1.0278	0.390912	2.62924	0.00855758	0.681493	autism susceptibility gene 2 protein		LOC101864124	3.523	2.08164	0.981636	2.12058	0.0339569	NA	contactin-1
LOC101847890	868.928	0.954292	0.383059	2.49124	0.0127298	0.707478	autophagy-related protein 9A		LOC101858375	3104.12	1.06691	0.381686	2.79526	0.00518583	0.687958	CREB3 regulatory factor isoform
LOC101845144	143.778	0.71686	0.32582	2.20018	0.0277944	0.741544	B-cell linker protein		LOC101853032	2.67526	3.44096	1.5074	2.28271	0.0224476	NA	cubilin
LOC101849449	2.46054	2.3836	1.1193	2.12955	0.0332091	0.760439	baculoviral IAP repeat-containing protein 2-like		LOC101845851	13.3881	1.28198	0.626996	2.04464	0.0408902	0.999557	damage-control phosphatase ARMT1
LOC101857009	41.0938	0.82491	0.343027	2.4048	0.0161815	0.713585	battenin		LOC101849709	79.2464	0.686655	0.295233	2.32581	0.0200286	0.999557	density-regulated protein homolog
LOC101853452	184.42	0.633593	0.305142	2.07639	0.0378578	0.777708	beta-1,4-mannosyltransferase egh		LOC101851007	6.53182	3.69133	1.58283	2.33211	0.019695	0.999557	dorsal root ganglia homeobox protein
LOC101863684	2.53749	4.80212	1.73553	2.76695	0.00565831	0.663038	beta-mannosidase		LOC101847075	156.071	1.12996	0.395853	2.85449	0.00431061	0.687958	dual specificity protein phosphatase 10
LOC101845741	3.21181	4.0005	1.99255	2.00773	0.0446725	0.787008	bone morphogenetic protein 2		LOC101857395	61.4967	0.709481	0.23166	3.06259	0.00219427	0.530394	ecdysone-induced protein 78C
LOC101864293	3.32192	2.11909	0.912172	2.32313	0.0201722	0.741316	brain protein I3		LOC101859809	6.869	1.13105	0.576896	1.96059	0.0499274	0.999557	ell-associated factor Eaf
LOC101861394	34.0472	2.28984	0.679788	3.36846	0.000755897	0.397818	bromodomain-containing protein 4A		LOC101846377	226.974	0.637317	0.269844	2.3618	0.0181866	0.999557	elongation of very long chain fatty acids protein 4 isoform
LOC101845935	749.373	0.614809	0.248148	2.47759	0.0132275	0.707478	cadherin EGF LAG seven-pass G-type receptor 1		LOC101851506	79.109	0.61368	0.24276	2.52793	0.0114737	0.931801	exostosin-1a
LOC101848703	16.739	4.5322	1.63115	2.77853	0.00546052	0.663038	canalicular multispecific organic anion transporter 1		LOC101863014	25.0283	1.88286	0.50662	3.71651	0.000201996	0.130372	extensin
LOC101848682	26.9698	3.59426	1.38542	2.59434	0.00947722	0.681493	canalicular multispecific organic anion transporter 2		LOC101862954	22.2658	2.04503	0.919065	2.22512	0.0260731	0.999557	FAD-dependent oxidoreductase domain-containing protein 2
LOC101855111	5.43821	6.0748	1.85083	3.28221	0.00102998	0.474308	cartilage matrix protein		LOC106012949	0.961661	3.84261	1.9214	1.9999	0.0455109	NA	ficolin-1
LOC101853151	4.126	2.9563	1.30663	2.26254	0.0236641	0.741544	cartilage matrix protein		LOC101847556	62.2723	0.847056	0.34334	2.4671	0.0136212	0.984356	flocculation protein FLO11
LOC101845708	328.802	1.38368	0.623009	2.22097	0.026353	0.741544	cartilage matrix protein		LOC100533386	149.675	0.92956	0.338077	2.74955	0.00596766	0.7105	FMRFamide-activated amiloride-sensitive sodium channel
LOC101857194	8.23516	1.37383	0.696673	1.97199	0.0486107	0.794342	caspase-6		LOC101845455	445.669	3.2385	1.31458	2.46353	0.0137575	0.984356	follistatin
LOC101860607	149.433	0.979722	0.440111	2.22608	0.0260088	0.741544	cationic amino acid transporter 4		LOC101856898	104.915	1.20353	0.380554	3.16258	0.00156378	0.475798	forkhead box protein biniou
LOC101847368	826.138	0.581035	0.254496	2.28309	0.0224253	0.741544	cationic amino acid transporter 4		LOC101859950	890.85	1.32281	0.576696	2.29378	0.0218033	0.999557	fos-related antigen 2
LOC101859727	18.2241	2.47577	1.0227	2.42082	0.0154854	0.709791	CCN family member 2		LOC101848452	476.136	0.601419	0.267702	2.2466	0.0246654	0.999557	four and a half LIM domains protein 2
LOC101853934	43.0205	2.97346	0.921797	3.22572	0.00125656	0.519337	CD82 antigen		LOC101845232	8.6595	0.992293	0.495103	2.00422	0.0450469	0.999557	FYVE, RhoGEF and PH domain-containing protein 6
LOC101852271	8.95413	1.56925	0.786699	1.99472	0.0460732	0.793148	cell division control protein 42 homolog		LOC101858538	46.4492	0.671307	0.315706	2.12637	0.0334727	0.999557	G-protein coupled receptor GRL101
LOC101849943	19.3275	0.840067	0.40957	2.05109	0.0402577	0.777708	cell division cycle protein 123 homolog		LOC101858675	13.6773	4.17594	1.42366	2.93324	0.00335446	0.663479	gamma-aminobutyric acid type B receptor subunit 2
LOC101861321	106.427	0.742735	0.334245	2.22212	0.026275	0.741544	ceramide phosphoethanolamine synthase isoform		LOC101862567	296.191	0.597181	0.250916	2.38001	0.0173123	0.999557	GDP-L-fucose synthase
LOC101861535	10.1804	5.4412	1.60986	3.37993	0.000725042	0.395712	charged multivesicular body protein 4b-like		LOC101855866	18.5691	0.829031	0.374293	2.21492	0.0267652	0.999557	general transcription factor IIE subunit 1
LOC101864264	853.438	1.19712	0.569311	2.10275	0.035488	0.767513	chitinase-like protein PB1E7.04c isoform		LOC101864714	42.4848	0.667737	0.269874	2.47426	0.0133513	0.984356	glucose-fructose oxidoreductase domain-containing protein 1
LOC101859411	14.935	1.59797	0.662594	2.41168	0.0158792	0.711232	chitotriosidase-1		LOC100533395	67.9601	0.609267	0.259549	2.34741	0.0189046	0.999557	glutamate receptor 2
LOC101856813	426.912	0.759331	0.268742	2.8255	0.00472067	0.663038	cleft lip and palate transmembrane protein 1 homolog isoform		LOC101864406	38.6394	0.617341	0.308561	2.00071	0.0454234	0.999557	GPI transamidase component PIG-T
LOC101848728	72.362	2.75982	1.2199	2.26233	0.0236772	0.741544	complement C3		LOC106014213	690.573	0.923161	0.382844	2.41132	0.0158948	0.999557	GTP-binding protein RAD
LOC101860362	31.9963	0.635433	0.298304	2.13015	0.0331594	0.760439	coronin-7		LOC101854988	42.2573	2.50016	0.93871	2.6634	0.00773556	0.82488	heparan sulfate glucosamine 3-O-sulfotransferase 5
LOC101853032	2.67526	3.60748	1.47018	2.45377	0.0141366	0.707478	cubilin		LOC101852864	18.8649	1.229	0.57379	2.14189	0.0322022	0.999557	high affinity cAMP-specific 3',5'-cyclic phosphodiesterase 7A
LOC101846344	323.556	0.734061	0.330498	2.22107	0.0263461	0.741544	cyclic AMP-responsive element-binding protein 3-like protein 3-B isoform		LOC101860771	44.3894	0.678876	0.232151	2.92429	0.00345242	0.663668	histidine-rich glycoprotein
LOC101845719	142.453	0.920605	0.410451	2.24291	0.0249026	0.741544	cyclin-D1-binding protein 1 homolog		LOC101854506	41.7409	0.591238	0.268297	2.20367	0.0275478	0.999557	histone-lysine N-methyltransferase SETDB1
LOC101847239	152.854	0.970101	0.313021	3.09916	0.00194071	0.599433	cystatin isoform		LOC101847002	33.2076	6.33134	2.08614	3.03496	0.00240568	0.551283	homeobox protein abdominal-A homolog
LOC101856379	46.752	0.870566	0.334215	2.60481	0.0091926	0.681493	cystinosin		LOC101859344	25.9788	0.712734	0.341472	2.08724	0.0368661	0.999557	homeobox protein PKNOX1
LOC101853171	1.33791	2.70836	1.38181	1.96001	0.0499945	0.794665	cytochrome P450 2C15		LOC101862686	111.293	1.22703	0.584838	2.09808	0.0358985	0.999557	homeobox protein six1a
LOC101851093	7.4472	1.26408	0.570573	2.21546	0.0267287	0.741544	cytochrome P450 3A		LOC101845582	9.84319	4.29087	1.72453	2.48814	0.0128414	0.984356	hybrid signal transduction histidine kinase M
LOC101852221	8.28071	1.21633	0.537819	2.26159	0.0237225	0.741544	cytochrome P450 3A24		LOC101861270	6.95095	2.24206	1.12371	1.99522	0.0460184	0.999557	inactive serine/threonine-protein kinase TEX14
LOC101861801	2.34086	3.28788	1.63503	2.0109	0.0443358	0.787008	cytochrome P450 3A56		LOC101862140	5.17372	1.66116	0.793546	2.09333	0.0363195	0.999557	inner centromere protein A isoform
LOC101864543	41.5337	0.651809	0.256683	2.53935	0.0111058	0.702701	cytochrome P450/steroid 17-alpha-hydroxylase/17,20 lyase		LOC101860828	6.76887	4.08593	1.53405	2.6635	0.00773326	0.82488	ionotropic receptor 25a
LOC101852358	19.058	0.785935	0.361046	2.17683	0.0294935	0.74847	cytosolic Fe-S cluster assembly factor nubp1-A		LOC101864309	30.8084	2.30822	0.751749	3.07047	0.00213721	0.530394	kin of IRRE-like protein 2 isoform
LOC101849709	79.2464	0.646282	0.284992	2.26772	0.0233461	0.741544	density-regulated protein homolog		LOC101850318	24.9639	1.36057	0.414026	3.28621	0.00101547	0.38653	Krueppel-like factor 8
LOC106011553	8.68592	1.37425	0.689837	1.99214	0.0463556	0.794298	DEP domain-containing protein 1A		LOC106011386	1.86289	2.80776	1.35922	2.06572	0.038855	NA	leucine-rich repeat and fibronectin type III domain-containing protein 1-like protein
LOC101851512	40.3591	0.794308	0.400938	1.98112	0.0475776	0.794342	diacylglycerol kinase delta		LOC101848555	18.7163	1.35929	0.48333	2.81233	0.00491837	0.687958	lncRNA_ASNSD1 upstream open reading frame protein
LOC101854879	2520.41	0.81451	0.283311	2.87497	0.00404068	0.640253	diacylglycerol lipase-alpha		LOC101859252	81.4676	1.73541	0.399188	4.34735	1.37793e-05	0.0187751	lncRNA_uncharacterized LOC101859252, transcript variant
LOC101850826	89.356	0.831523	0.373167	2.22828	0.0258615	0.741544	diacylglycerol lipase-beta isoform		LOC101860247	9.20947	3.13712	1.08585	2.88909	0.00386354	0.687958	lncRNA_uncharacterized LOC101860247, transcript variant
LOC101853184	193.227	0.682207	0.341939	1.99511	0.0460306	0.793148	divalent-cation tolerance protein CutA		LOC106011925	6.28011	1.27339	0.618308	2.05948	0.0394485	0.999557	lncRNA_uncharacterized LOC106011925
LOC101861408	89.4445	1.03467	0.499775	2.07027	0.0384273	0.777708	DNA polymerase alpha catalytic subunit isoform		LOC106012360	26.9266	1.10371	0.543388	2.03115	0.0422393	0.999557	lncRNA_uncharacterized LOC106012360
LOC101850672	30.4193	1.27537	0.519119	2.45679	0.0140184	0.707478	dol-P-Man:Man(5)GlcNAc(2)-PP-Dol alpha-1,3-mannosyltransferase		LOC106013225	10.3701	1.92946	0.810519	2.38053	0.0172879	0.999557	lncRNA_uncharacterized LOC106013225
LOC101846218	179.567	1.03829	0.332833	3.11955	0.0018113	0.599433	dolichyl-diphosphooligosaccharide--protein glycosyltransferase 48 kDa subunit		LOC118477638	1.28586	3.08118	1.54199	1.99818	0.0456967	NA	lncRNA_uncharacterized LOC118477638
LOC101857747	564.815	1.24689	0.446122	2.79494	0.00519089	0.663038	dolichyl-diphosphooligosaccharide--protein glycosyltransferase subunit STT3A		LOC118477857	24.3113	1.23029	0.531658	2.31406	0.0206643	0.999557	lncRNA_uncharacterized LOC118477857
LOC101851572	1128.83	1.2686	0.471158	2.69252	0.0070915	0.663038	dolichyl-diphosphooligosaccharide--protein glycosyltransferase subunit STT3B		LOC118478055	4.26307	3.78269	1.20854	3.12998	0.00174821	0.498565	lncRNA_uncharacterized LOC118478055
LOC101861036	91.5626	0.964608	0.456201	2.11444	0.0344779	0.763326	dual adapter for phosphotyrosine and 3-phosphotyrosine and 3-phosphoinositide		LOC118478412	6.72492	2.20325	1.10743	1.98951	0.0466446	0.999557	lncRNA_uncharacterized LOC118478412
LOC101847075	156.071	0.879834	0.381746	2.30476	0.0211799	0.741544	dual specificity protein phosphatase 10		LOC118478678	66.9866	4.80277	2.13949	2.24482	0.0247796	0.999557	lncRNA_uncharacterized LOC118478678
LOC101856118	34.5228	0.956461	0.407976	2.3444	0.0190575	0.72008	dual specificity protein phosphatase 12		LOC118478736	2.79804	3.21365	1.45968	2.20162	0.0276924	NA	lncRNA_uncharacterized LOC118478736
LOC101856633	119.017	0.6786	0.323053	2.10058	0.0356777	0.767513	E3 ubiquitin-protein ligase AMFR		LOC118478793	5.63415	4.19589	1.74702	2.40175	0.016317	0.999557	lncRNA_uncharacterized LOC118478793
LOC101856721	159.201	0.642828	0.286984	2.23995	0.0250945	0.741544	E3 ubiquitin-protein ligase MARCHF6		LOC118478802	17.3898	1.08637	0.527493	2.0595	0.0394463	0.999557	lncRNA_uncharacterized LOC118478802
LOC101861749	118.724	1.02119	0.440715	2.31713	0.0204968	0.741544	E3 ubiquitin-protein ligase RNF139		LOC118478887	23.7662	1.0024	0.399915	2.50654	0.012192	0.967178	lncRNA_uncharacterized LOC118478887
LOC101847868	115.375	1.1163	0.433583	2.5746	0.0100356	0.681493	E3 ubiquitin-protein ligase synoviolin B isoform		LOC101858449	16.3242	0.803901	0.354601	2.26705	0.0233869	0.999557	LOW QUALITY PROTEIN: uncharacterized protein LOC101858449
LOC106013475	55.0486	0.754247	0.368331	2.04774	0.0405853	0.777708	ecdysone-induced protein 74EF		LOC101858448	7.23604	1.17477	0.499313	2.35276	0.0186344	0.999557	LOW QUALITY PROTEIN: WD repeat-containing protein 35
LOC101861688	23.6392	0.969982	0.354273	2.73795	0.0061823	0.663038	ectonucleotide pyrophosphatase/phosphodiesterase family member 5		LOC101851269	41.9279	2.80838	0.530315	5.29568	1.18573e-07	0.000363516	lysine-specific demethylase 6A
LOC101855596	808.656	2.74311	0.895895	3.06186	0.00219965	0.599433	elongation factor 2		LOC101848161	4170.19	0.830549	0.29759	2.79092	0.0052559	0.687958	maternal B9.10 protein
LOC101857879	121.295	1.23858	0.471184	2.62866	0.00857231	0.681493	endonuclease V		LOC101862306	40.6521	0.994961	0.465684	2.13656	0.032634	0.999557	maternal protein pumilio
LOC106013429	1.97349	3.89938	1.55451	2.50843	0.0121269	0.707478	epidermal growth factor-like protein 7		LOC101860644	6.62408	3.0123	1.27499	2.36262	0.0181465	0.999557	meiotic recombination protein REC114
LOC101859926	118.863	0.603345	0.276427	2.18266	0.0290611	0.747372	equilibrative nucleoside transporter 3		LOC101850924	251.665	0.759535	0.375457	2.02296	0.0430775	0.999557	mesencephalic astrocyte-derived neurotrophic factor homolog
LOC101850190	954.033	0.621376	0.220808	2.8141	0.00489135	0.663038	ER lumen protein-retaining receptor 2		LOC101851951	32.8052	0.668006	0.323616	2.06419	0.0389998	0.999557	metabotropic glutamate receptor 4-like
LOC101858940	15.4375	0.737441	0.358849	2.05501	0.0398776	0.777708	ERI1 exoribonuclease 3		LOC101848139	61.6445	0.825954	0.388305	2.12708	0.0334136	0.999557	metalloreductase STEAP4
LOC101850755	366.644	0.674341	0.321009	2.10069	0.0356682	0.767513	ethanolaminephosphotransferase 1		LOC101861392	14.4705	0.871053	0.436812	1.99412	0.0461394	0.999557	methylosome subunit pICln
LOC101846245	30.7818	2.72802	0.833893	3.27143	0.00107007	0.477833	eukaryotic initiation factor 4A-6		LOC101846664	44.1051	1.58061	0.594346	2.65941	0.00782783	0.827523	midnolin
LOC101854486	296.58	1.09354	0.382645	2.85785	0.00426528	0.65653	eukaryotic translation initiation factor 2-alpha kinase		LOC101856231	1.20051	3.24264	1.50149	2.15961	0.0308032	NA	monocarboxylate transporter 3
LOC101853210	311.877	10.0577	2.153	4.67148	2.9904e-06	0.0220333	eukaryotic translation initiation factor 5A-1		LOC106013671	5.07954	1.53145	0.705356	2.17118	0.0299176	0.999557	multiple epidermal growth factor-like domains protein 10
LOC101850385	48.7194	0.671988	0.286483	2.34565	0.0189941	0.719531	eukaryotic translation initiation factor 6		LOC101860147	135.131	0.7802	0.372341	2.09539	0.0361361	0.999557	muscarinic acetylcholine receptor M3-like
LOC101853785	89.3461	0.595438	0.277115	2.1487	0.0316583	0.75256	exportin-T isoform		LOC101847950	9.73915	1.04799	0.503467	2.08155	0.0373835	0.999557	myb-like protein A
LOC101863014	25.0283	1.39105	0.494747	2.81163	0.00492915	0.663038	extensin		LOC101851504	32.0308	1.73644	0.586548	2.96043	0.00307209	0.649536	myb-like protein I
LOC101851898	43.1877	3.40705	1.36142	2.50256	0.0123297	0.707478	extracellular matrix protein 3		LOC101859337	6.45164	4.75518	1.7237	2.7587	0.00580325	0.7105	myb-like protein X
LOC101844981	35.3374	3.62707	0.922764	3.93065	8.47152e-05	0.208061	F-box only protein 4		LOC101853787	7.90862	1.14681	0.573596	1.99933	0.0455726	0.999557	myb-like protein X
LOC118477150	20.0751	1.15932	0.510394	2.27143	0.0231209	0.741544	F-box/LRR-repeat protein 8-like		myomod1	30.0377	22.1239	3.22681	6.85628	7.06744e-12	4.3334e-08	myomodulin neuropeptides 1 precursor
LOC101849863	6.94062	6.39908	2.63286	2.43047	0.0150793	0.709747	flocculation protein FLO11		LOC101851510	31.1776	1.54507	0.690981	2.23606	0.025348	0.999557	myosin-IIIb
LOC101852874	14.6093	2.33227	0.939927	2.48134	0.0130891	0.707478	FMRFamide receptor		LOC101862387	71.3035	0.593397	0.244484	2.42714	0.0152184	0.999557	N-alpha-acetyltransferase 25, NatB auxiliary subunit
LOC101859894	26.0637	2.28357	0.608682	3.75166	0.000175667	0.294618	FMRFamide receptor		myomod1_1	122.385	10.4664	3.73758	2.80033	0.00510508	0.687958	NA
LOC101858179	162.627	0.755494	0.31257	2.41704	0.0156473	0.709791	folliculin-interacting protein isoform		LOC101851291	18.1197	1.10908	0.559412	1.98258	0.0474143	0.999557	nephrin
LOC101859029	7.70246	1.76337	0.630366	2.79737	0.00515201	0.663038	formin-2		LOC101862847	34.9123	1.49513	0.654629	2.28394	0.0223752	0.999557	neprilysin-2
LOC101859950	890.85	1.26162	0.554999	2.27318	0.0230151	0.741544	fos-related antigen 2		LOC101845835	315.898	0.970662	0.480339	2.02079	0.0433019	0.999557	neuronal acetylcholine receptor subunit beta-4
LOC101852125	10.0877	3.3398	1.4489	2.30505	0.0211636	0.741544	FRAS1-related extracellular matrix protein 2		LOC101858318	15.1808	1.53816	0.558888	2.75217	0.00592015	0.7105	piggyBac transposable element-derived protein 4
LOC100533437	20.8534	6.42034	2.96431	2.16588	0.0303204	0.74847	FRFamide precursor protein precursor		LOC101863793	4.21729	1.91363	0.8734	2.19101	0.0284509	0.999557	piggyBac transposable element-derived protein 4-like
LOC101862823	21.9755	0.850242	0.298339	2.84992	0.00437298	0.663038	G patch domain-containing protein 4		LOC101858408	674.559	0.730032	0.312212	2.33825	0.019374	0.999557	plexin A3
LOC101850771	34.4526	2.10438	0.694724	3.02909	0.00245292	0.602438	G-protein coupled receptor moody		LOC101852728	41.6579	1.01881	0.454678	2.24072	0.0250442	0.999557	plexin-B
LOC101861225	429.61	1.11528	0.410024	2.72005	0.00652724	0.663038	G-protein coupled receptor-associated protein LMBRD2		LOC101855582	4.3231	4.1733	2.00883	2.07748	0.0377573	0.999557	probable G-protein coupled receptor 83
LOC101862489	6.88737	2.6193	1.32835	1.97185	0.0486272	0.794342	galaxin		LOC101863952	3.02265	4.54913	1.51794	2.99692	0.00272724	NA	probable glutathione S-transferase 5
LOC101858675	13.6773	4.06785	1.38352	2.94022	0.00327983	0.625103	gamma-aminobutyric acid type B receptor subunit 2		LOC101863893	4.7955	1.4355	0.712118	2.01582	0.0438185	0.999557	probable peptide chain release factor C12orf65 homolog, mitochondrial
LOC101862577	259.921	0.697964	0.332961	2.09624	0.0360613	0.768522	ganglioside GM2 activator		LOC101860736	5.20443	1.61769	0.736536	2.19635	0.0280666	0.999557	probable serine/threonine-protein kinase DDB_G0282963
LOC101853815	1.49907	3.46246	1.60103	2.16265	0.0305683	0.748509	glutamate receptor ionotropic, delta-1		LOC101859754	596.193	0.675741	0.200713	3.36671	0.00076072	0.32168	probable serine/threonine-protein kinase drkD isoform
LOC101861393	84.8875	0.640741	0.244264	2.62316	0.00871195	0.681493	glutamine synthetase		LOC101861623	20.2793	1.05965	0.426952	2.4819	0.0130685	0.984356	protein capicua homolog
LOC101847025	186.707	0.608241	0.228639	2.66027	0.00780777	0.673852	glycosylated lysosomal membrane protein A isoform		LOC101858325	40.5934	0.744759	0.379703	1.96143	0.0498293	0.999557	protein dachsous
LOC101856245	66.4511	0.614212	0.296424	2.07207	0.0382588	0.777708	Golgi apparatus membrane protein TVP23 homolog B		LOC101859731	160.094	0.702573	0.352391	1.99373	0.0461812	0.999557	protein dachsous
LOC101855941	175.362	0.632842	0.286508	2.20881	0.0271878	0.741544	Golgi pH regulator isoform		LOC101856016	37.8525	2.13118	0.435708	4.8913	1.00174e-06	0.0017549	protein DD3-3
LOC101861057	85.2147	0.683942	0.332511	2.0569	0.0396958	0.777708	GPI mannosyltransferase 1 isoform		LOC101856418	20.3356	1.44127	0.594759	2.42328	0.0153811	0.999557	protein DD3-3
LOC101849591	55.1922	0.628804	0.264379	2.37842	0.0173872	0.713585	GPI mannosyltransferase 3		LOC101864536	72.728	1.04252	0.32048	3.25299	0.00114198	0.400118	protein dimmed
LOC101851790	26.1041	0.748611	0.359112	2.08462	0.0371039	0.774279	GPI mannosyltransferase 4		LOC101858370	7.68926	1.57414	0.695108	2.26459	0.0235376	0.999557	protein hairy
LOC101864406	38.6394	0.6997	0.297428	2.3525	0.0186477	0.715106	GPI transamidase component PIG-T		LOC101851771	12.7852	1.1433	0.522114	2.18976	0.0285417	0.999557	protein regulator of cytokinesis 1 isoform
LOC101862636	238.525	0.810119	0.382845	2.11605	0.0343405	0.763326	GRB2-associated-binding protein 1 isoform		LOC101846314	126.251	0.701618	0.236026	2.97263	0.00295256	0.635215	protein timeless
LOC101847701	119.753	0.707634	0.269812	2.6227	0.00872373	0.681493	GRIP and coiled-coil domain-containing protein 2		LOC101852141	285.3	0.802852	0.197525	4.06457	4.81215e-05	0.0491762	protein Tob1
LOC101846541	70.1975	2.31482	0.791979	2.92282	0.00346873	0.625103	growth arrest and DNA damage-inducible protein GADD45 gamma		LOC101855504	26.8523	1.49107	0.665306	2.24117	0.0250149	0.999557	protocadherin alpha-11 isoform
LOC101855492	9.38252	2.10369	1.02053	2.06136	0.0392684	0.777708	GTPase IMAP family member 8		LOC101864704	39.0773	2.40618	0.856695	2.80868	0.00497449	0.687958	protocadherin-1
LOC101864055	144.747	0.653089	0.299786	2.17852	0.0293674	0.74847	H(+)/Cl(-) exchange transporter 5		LOC101859038	232.994	0.595479	0.29465	2.02097	0.0432828	0.999557	putative protein TPRXL
LOC101854319	284.688	1.26969	0.401155	3.16509	0.00155034	0.557692	H(+)/Cl(-) exchange transporter 7		LOC101845062	22.5426	2.29973	1.09923	2.09213	0.036427	0.999557	putative tyrosinase-like protein tyr-3
LOC101850470	1.03665	3.13317	1.45957	2.14664	0.0318222	0.75256	heparan sulfate glucosamine 3-O-sulfotransferase 3B1-like		LOC101851219	10.5335	0.991496	0.504482	1.96537	0.0493709	0.999557	putative uncharacterized protein DDB_G0271606
LOC101854988	42.2573	2.26253	0.905716	2.49806	0.0124876	0.707478	heparan sulfate glucosamine 3-O-sulfotransferase 5		LOC101847307	3.81672	3.97713	1.92739	2.06348	0.0390672	0.999557	putative uncharacterized protein DDB_G0277255
LOC101845348	64.1049	1.09991	0.546799	2.01155	0.0442675	0.787008	heparan-sulfate 6-O-sulfotransferase 2		LOC101857949	20.3936	0.838893	0.424243	1.97739	0.0479979	0.999557	RAB11-binding protein RELCH
LOC101856135	41.2045	1.4233	0.567327	2.50877	0.0121151	0.707478	hepatic lectin		LOC101856558	75.8383	0.849736	0.376801	2.25513	0.0241252	0.999557	receptor-type guanylate cyclase gcy-28
LOC101851508	140.138	1.18919	0.483093	2.46162	0.0138312	0.707478	hepatocyte nuclear factor 4-gamma		LOC101856751	22.1751	2.52861	1.17825	2.14608	0.0318664	0.999557	receptor-type guanylate cyclase Gyc76C
LOC101852864	18.8649	1.22376	0.554802	2.20577	0.0274003	0.741544	high affinity cAMP-specific 3',5'-cyclic phosphodiesterase 7A		LOC101851013	34.8632	0.643368	0.27622	2.32918	0.0198494	0.999557	retinol dehydrogenase 16
LOC101858585	28.0246	1.12943	0.471897	2.39338	0.016694	0.713585	high-affinity choline transporter 1		LOC101858131	114.893	2.58484	0.557912	4.63306	3.603e-06	0.00552296	rho guanine nucleotide exchange factor 3
LOC101846004	33.904	1.72771	0.840969	2.05443	0.0399345	0.777708	histone H1-delta		LOC101858395	70.7874	0.840691	0.387687	2.16848	0.0301223	0.999557	rhodopsin-like
LOC101848676	2.06064	4.14903	1.86128	2.22913	0.0258055	0.741544	histone H1-delta-like		LOC101859669	34.6528	1.14905	0.52086	2.20606	0.0273801	0.999557	rhodopsin, GQ-coupled
LOC101856377	29.5008	1.93392	0.792508	2.44026	0.0146769	0.709383	histone H1.2 isoform		LOC101845220	57.2674	0.941367	0.368954	2.55145	0.0107275	0.894911	ribulose-phosphate 3-epimerase
LOC101847663	46.5175	0.72103	0.264993	2.72094	0.0065096	0.663038	histone H2A deubiquitinase MYSM1 isoform		LOC101847037	7.20643	1.1498	0.568216	2.02352	0.0430198	0.999557	serine--tRNA synthetase-like protein Slimp
LOC101854826	138.431	0.987517	0.359388	2.74778	0.00600004	0.663038	histone H3		LOC101863429	80.3406	1.4699	0.606117	2.42512	0.0153035	0.999557	serine-rich adhesin for platelets
LOC101859344	25.9788	0.801287	0.329385	2.43267	0.0149878	0.709747	homeobox protein PKNOX1		LOC101848391	48.9081	1.02842	0.36763	2.79742	0.00515118	0.687958	serine-rich adhesin for platelets
LOC101861155	329.223	1.01195	0.451832	2.23965	0.0251138	0.741544	hypoxia up-regulated protein 1		LOC101855562	491.576	1.10039	0.312681	3.51922	0.000432815	0.204139	serine/threonine-protein kinase pim-1
LOC101855257	14.3087	2.93711	0.827225	3.55056	0.000384413	0.298143	immune-associated nucleotide-binding protein 9-like		LOC101849046	135.673	1.11006	0.258419	4.29559	1.74231e-05	0.021366	serine/threonine-protein kinase SIK3 homolog
LOC101859517	4.90144	5.71092	2.77078	2.06113	0.0392911	0.777708	innexin unc-9		LOC101854941	17.3163	0.999973	0.4973	2.01081	0.044346	0.999557	serine/threonine-protein phosphatase 2A catalytic subunit beta isoform
LOC101864253	319.821	1.60166	0.436088	3.67279	0.000239917	0.294618	integral membrane protein GPR155 isoform		LOC101847545	100.99	0.621035	0.295387	2.10244	0.0355144	0.999557	sodium- and chloride-dependent GABA transporter ine
LOC101847991	49.6614	1.61186	0.641035	2.51447	0.0119213	0.707478	integumentary mucin C.1		LOC101847408	5108.33	0.854162	0.301755	2.83065	0.00464541	0.687958	sodium- and chloride-dependent glycine transporter 1
LOC101859740	65.3156	0.997354	0.423174	2.35684	0.0184311	0.714121	kazrin isoform		LOC101846900	8.34814	3.805	1.17333	3.24291	0.00118316	0.403031	sodium/glucose cotransporter 4
LOC101849110	26.7261	1.11778	0.35397	3.15782	0.00158951	0.557692	kelch-like protein 9		LOC101856904	277.796	0.793705	0.261756	3.03223	0.00242757	0.551283	sodium/hydrogen exchanger 3 isoform
LOC101864309	30.8084	1.43147	0.729569	1.96207	0.0497542	0.794342	kin of IRRE-like protein 2 isoform		LOC101858822	446.741	1.04134	0.376923	2.76273	0.00573202	0.710018	sonic hedgehog protein A
LOC101861271	13.1458	1.26139	0.509054	2.47791	0.0132156	0.707478	kinesin-like protein KIF11-B isoform		LOC101856180	250.179	0.987752	0.289302	3.41426	0.000639544	0.280097	sonic hedgehog protein A
LOC101855872	38.8296	0.823245	0.37598	2.1896	0.0285535	0.741544	Krueppel-like factor luna		LOC101847089	380.892	0.724236	0.139955	5.17477	2.28188e-07	0.000559654	spermine oxidase
LOC101864029	24.4781	1.83089	0.801844	2.28334	0.0224102	0.741544	L-threonine 3-dehydrogenase, mitochondrial		LOC101862976	9.04241	2.75727	1.07493	2.56506	0.0103157	0.882279	sporulation-specific protein 15
LOC101859781	40.3484	1.3475	0.573739	2.34863	0.0188424	0.717471	lachesin		LOC101851738	68.7424	0.631374	0.226312	2.78984	0.00527343	0.687958	syndecan
LOC101847052	515.652	0.68444	0.28543	2.39792	0.0164884	0.713585	lanosterol 14-alpha demethylase		LOC101848695	553.226	0.813878	0.371218	2.19245	0.0283469	0.999557	terminal nucleotidyltransferase 5C
LOC106011386	1.86289	3.10268	1.32086	2.349	0.0188241	0.717471	leucine-rich repeat and fibronectin type III domain-containing protein 1-like protein		LOC106014082	8.03332	1.46436	0.707612	2.06944	0.0385053	0.999557	tetratricopeptide repeat protein 23
LOC101859724	30.8222	0.932303	0.449791	2.07275	0.0381958	0.777708	leucine-rich repeat-containing protein 40		LOC101854824	2.65336	3.17152	1.46536	2.16433	0.0304394	NA	thioredoxin domain-containing protein 12 isoform
LOC101863568	203.285	0.755128	0.36082	2.09281	0.0363661	0.768522	leukocyte elastase inhibitor isoform		LOC101860355	45.1685	0.668513	0.318249	2.1006	0.0356762	0.999557	thioredoxin-related transmembrane protein 2-B
LOC101857777	264.431	1.27827	0.543354	2.35256	0.0186447	0.715106	leukocyte receptor cluster member 9		LOC101853136	4.93076	1.757	0.824871	2.13003	0.0331689	0.999557	tight junction protein ZO-2
LOC101853868	49.1421	0.761426	0.359188	2.11985	0.0340183	0.763326	lncRNA_uncharacterized LOC101853868		LOC101856716	14.2049	0.93984	0.456492	2.05883	0.0395105	0.999557	trans-1,2-dihydrobenzene-1,2-diol dehydrogenase
LOC101854289	108.505	0.871987	0.426924	2.04249	0.041103	0.777708	lncRNA_uncharacterized LOC101854289		LOC101853672	637.962	1.12879	0.430054	2.62477	0.00867077	0.846344	transcription factor 20
LOC101859935	26.0855	0.785625	0.29702	2.64503	0.00816843	0.676236	lncRNA_uncharacterized LOC101859935		LOC101852046	2.76984	3.38538	1.42662	2.37301	0.0176436	NA	transcription initiation factor TFIID subunit 1
LOC101861028	2.33889	4.7641	2.03497	2.34112	0.0192262	0.722373	lncRNA_uncharacterized LOC101861028		LOC101849851	9.11362	1.00982	0.50884	1.98456	0.047193	0.999557	trichohyalin
LOC101863116	11.0986	1.14225	0.536929	2.12737	0.0333891	0.760439	lncRNA_uncharacterized LOC101863116		LOC106013067	81.2796	0.758598	0.245591	3.08887	0.00200919	0.524228	uncharacterized protein DDB_G0271670
LOC101863478	51.9747	1.19251	0.553186	2.15571	0.0311064	0.750282	lncRNA_uncharacterized LOC101863478		LOC101856661	67.8019	0.680678	0.320311	2.12505	0.0335823	0.999557	uncharacterized protein DDB_G0288805
LOC101863849	9.43212	1.48962	0.759147	1.96223	0.0497363	0.794342	lncRNA_uncharacterized LOC101863849		LOC101845138	102.477	0.744064	0.307126	2.42267	0.0154069	0.999557	uncharacterized protein LOC101845138 isoform
LOC106011116	9.66396	1.93709	0.912428	2.12301	0.0337532	0.762777	lncRNA_uncharacterized LOC106011116		LOC101845155	50.5831	0.60669	0.283631	2.13901	0.0324347	0.999557	uncharacterized protein LOC101845155
LOC106011225	1.52074	2.77113	1.34453	2.06104	0.039299	0.777708	lncRNA_uncharacterized LOC106011225		LOC101845648	5.30474	1.47061	0.675332	2.17761	0.0294353	0.999557	uncharacterized protein LOC101845648 isoform
LOC106013224	25.0772	1.65086	0.622386	2.65246	0.00799073	0.674559	lncRNA_uncharacterized LOC106013224, transcript variant		LOC101846038	24.295	0.757906	0.364142	2.08135	0.0374022	0.999557	uncharacterized protein LOC101846038 isoform
LOC106013225	10.3701	2.2765	0.782614	2.90884	0.00362774	0.625103	lncRNA_uncharacterized LOC106013225		LOC101846924	1.852	3.36595	1.64763	2.04291	0.0410615	NA	uncharacterized protein LOC101846924
LOC118477283	6.83208	1.56696	0.660489	2.37243	0.0176715	0.713585	lncRNA_uncharacterized LOC118477283		LOC101847200	6.33698	3.77123	1.57626	2.39252	0.0167331	0.999557	uncharacterized protein LOC101847200
LOC118477435	9.61042	2.48622	1.05458	2.35754	0.0183967	0.714121	lncRNA_uncharacterized LOC118477435		LOC101847455	12.0185	2.26122	0.984364	2.29714	0.0216108	0.999557	uncharacterized protein LOC101847455
LOC118477536	22.7393	1.33263	0.507545	2.62565	0.00864845	0.681493	lncRNA_uncharacterized LOC118477536		LOC101848943	11.02	1.21387	0.553613	2.19263	0.0283337	0.999557	uncharacterized protein LOC101848943
LOC118477537	58.7605	0.786358	0.273268	2.87761	0.00400699	0.640253	lncRNA_uncharacterized LOC118477537		LOC101849122	2.60167	3.31316	1.36961	2.41906	0.0155608	NA	uncharacterized protein LOC101849122
LOC118477554	79.2826	1.03529	0.452107	2.28992	0.0220258	0.741544	lncRNA_uncharacterized LOC118477554		LOC101850817	42.2076	0.754037	0.306121	2.4632	0.0137703	0.984356	uncharacterized protein LOC101850817 isoform
LOC118477575	145.465	0.685144	0.272092	2.51806	0.0118004	0.707478	lncRNA_uncharacterized LOC118477575		LOC101850960	19.7318	0.739893	0.332051	2.22825	0.0258638	0.999557	uncharacterized protein LOC101850960
LOC118477638	1.28586	3.34539	1.49129	2.24328	0.024879	0.741544	lncRNA_uncharacterized LOC118477638		LOC101851003	249.024	0.644623	0.321212	2.00685	0.0447657	0.999557	uncharacterized protein LOC101851003
LOC118477857	24.3113	1.08549	0.514871	2.10828	0.0350066	0.766504	lncRNA_uncharacterized LOC118477857		LOC101851370	1.38667	4.01863	1.72882	2.32449	0.0200995	NA	uncharacterized protein LOC101851370
LOC118477925	2.71296	3.4688	1.3643	2.54256	0.0110044	0.702701	lncRNA_uncharacterized LOC118477925		LOC101851876	705.592	0.650921	0.272624	2.38761	0.0169581	0.999557	uncharacterized protein LOC101851876
LOC118477974	1.98043	2.50076	1.23708	2.0215	0.0432279	0.780883	lncRNA_uncharacterized LOC118477974		LOC101852489	1.43341	2.85866	1.41378	2.022	0.043176	NA	uncharacterized protein LOC101852489
LOC118478055	4.26307	3.13803	1.20364	2.60712	0.0091307	0.681493	lncRNA_uncharacterized LOC118478055		LOC101852916	120.942	0.704225	0.277004	2.5423	0.0110127	0.912492	uncharacterized protein LOC101852916
LOC118478273	41.5758	1.50384	0.491041	3.06255	0.00219458	0.599433	lncRNA_uncharacterized LOC118478273		LOC101853087	2.15876	3.52058	1.50727	2.33573	0.0195051	NA	uncharacterized protein LOC101853087
LOC118478460	12.5631	1.27884	0.651607	1.96259	0.0496939	0.794342	lncRNA_uncharacterized LOC118478460		LOC101853090	19.7492	3.16657	0.958475	3.30376	0.000953977	0.377375	uncharacterized protein LOC101853090
LOC118478572	5.59008	1.38517	0.689819	2.00802	0.0446413	0.787008	lncRNA_uncharacterized LOC118478572		LOC101854331	205.722	8.628	3.68774	2.33965	0.0193021	0.999557	uncharacterized protein LOC101854331
LOC118478603	3.90798	5.67917	1.9589	2.89917	0.00374154	0.626537	lncRNA_uncharacterized LOC118478603		LOC101854362	9.58228	3.15029	0.789475	3.99036	6.59726e-05	0.0577873	uncharacterized protein LOC101854362
LOC118478607	11.8982	0.957978	0.475501	2.01467	0.0439391	0.787008	lncRNA_uncharacterized LOC118478607		LOC101855080	1.95272	3.44239	1.51078	2.27855	0.0226936	NA	uncharacterized protein LOC101855080
LOC118478678	66.9866	4.90826	2.06168	2.38072	0.0172791	0.713585	lncRNA_uncharacterized LOC118478678		LOC101856136	14.9796	2.79182	0.960792	2.90575	0.00366378	0.672362	uncharacterized protein LOC101856136
LOC118478682	901.746	1.20467	0.530907	2.26908	0.0232636	0.741544	lncRNA_uncharacterized LOC118478682		LOC101856201	5.5803	1.97591	0.876583	2.25411	0.0241893	0.999557	uncharacterized protein LOC101856201
LOC118478707	7.40422	2.18302	0.806687	2.70615	0.00680678	0.663038	lncRNA_uncharacterized LOC118478707		LOC101856278	6.73414	4.1942	1.88468	2.22542	0.0260531	0.999557	uncharacterized protein LOC101856278 isoform
LOC118478712	20.7675	0.701199	0.357546	1.96114	0.0498624	0.794376	lncRNA_uncharacterized LOC118478712		LOC101856311	180.921	1.1921	0.605238	1.96965	0.0488789	0.999557	uncharacterized protein LOC101856311
LOC118478849	5.14332	1.37448	0.627818	2.1893	0.0285751	0.741544	lncRNA_uncharacterized LOC118478849		LOC101857316	20.3629	0.854852	0.430748	1.98457	0.0471919	0.999557	uncharacterized protein LOC101857316 isoform
LOC118479060	14.4247	0.829367	0.382062	2.17077	0.0299487	0.74847	lncRNA_uncharacterized LOC118479060		LOC101857319	15.8162	2.02299	0.840558	2.40672	0.0160966	0.999557	uncharacterized protein LOC101857319 isoform
LOC118479110	3.05477	2.11254	0.986683	2.14105	0.0322701	0.759637	lncRNA_uncharacterized LOC118479110		LOC101857726	14.6121	2.29959	0.944604	2.43444	0.0149147	0.999557	uncharacterized protein LOC101857726
LOC101858122	37.7974	1.11808	0.476431	2.34678	0.0189366	0.719202	LOW QUALITY PROTEIN: uncharacterized protein LOC101858122		LOC101857953	372.138	1.05397	0.405442	2.59956	0.00933421	0.861572	uncharacterized protein LOC101857953
LOC101858900	208.922	0.825779	0.346564	2.38276	0.0171834	0.713585	lysine--tRNA ligase		LOC101858366	2.40171	4.16874	1.77344	2.35065	0.0187409	NA	uncharacterized protein LOC101858366
LOC101851551	577.635	0.585844	0.232894	2.5155	0.0118865	0.707478	lysophospholipid acyltransferase 1		LOC101858797	19.8456	1.65898	0.697554	2.37829	0.0173932	0.999557	uncharacterized protein LOC101858797 isoform
LOC101852698	94.088	0.833883	0.366857	2.27304	0.0230235	0.741544	lysophospholipid acyltransferase 7		LOC101859410	319.081	0.828194	0.274999	3.01162	0.00259855	0.579383	uncharacterized protein LOC101859410 isoform
LOC101862257	221.295	0.679874	0.251723	2.70089	0.00691551	0.663038	lysosomal alpha-mannosidase		LOC101859439	25.4379	1.50012	0.742242	2.02107	0.0432723	0.999557	uncharacterized protein LOC101859439
LOC101849147	1626.52	0.639016	0.231119	2.76488	0.00569435	0.663038	lysosomal aspartic protease		LOC101859545	2.44082	4.22454	1.80072	2.34603	0.0189746	NA	uncharacterized protein LOC101859545
LOC101852213	31.0776	0.828663	0.418985	1.97779	0.0479529	0.794342	lysosomal cobalamin transporter ABCD4		LOC101859745	2316.63	1.2383	0.499645	2.47835	0.0131991	0.984356	uncharacterized protein LOC101859745
LOC101845425	176.056	0.700705	0.353629	1.98147	0.0475387	0.794342	lysosomal-trafficking regulator isoform		LOC101859972	1218.49	1.58986	0.32284	4.9246	8.45339e-07	0.00172773	uncharacterized protein LOC101859972
LOC101853308	1483.58	1.28964	0.500075	2.57889	0.00991181	0.681493	M-phase phosphoprotein 8		LOC101860663	4.05952	3.15609	1.42359	2.217	0.0266229	0.999557	uncharacterized protein LOC101860663
LOC101845036	965.679	1.94495	0.51158	3.80185	0.000143618	0.294618	macoilin-1		LOC101861168	12.8752	0.938335	0.396339	2.3675	0.0179085	0.999557	uncharacterized protein LOC101861168
LOC101863996	17.5214	1.00017	0.407517	2.45431	0.0141155	0.707478	major facilitator superfamily domain-containing protein 1		LOC101861202	23.7299	3.68365	1.68319	2.18849	0.0286338	0.999557	uncharacterized protein LOC101861202
LOC101856834	36.9925	0.952908	0.339663	2.80545	0.00502464	0.663038	major facilitator superfamily domain-containing protein 1		LOC101861311	8.40067	3.46474	1.30436	2.65627	0.00790092	0.828111	uncharacterized protein LOC101861311
LOC101859551	155.815	0.601816	0.274475	2.19261	0.0283355	0.741544	major facilitator superfamily domain-containing protein 10 isoform		LOC101861740	3.26012	3.36773	1.38465	2.43218	0.0150081	NA	uncharacterized protein LOC101861740
LOC101856508	146.74	1.11019	0.493106	2.25143	0.0243584	0.741544	major facilitator superfamily domain-containing protein 6-A		LOC101861941	117.97	0.641647	0.174418	3.67879	0.000234341	0.136844	uncharacterized protein LOC101861941
LOC101861122	189.07	0.843844	0.342592	2.46312	0.0137734	0.707478	manganese-transporting ATPase 13A1		LOC101862183	19.5605	0.918442	0.436148	2.1058	0.0352215	0.999557	uncharacterized protein LOC101862183
LOC101848688	227.537	0.581474	0.255723	2.27384	0.0229755	0.741544	mannose-1-phosphate guanyltransferase beta		LOC101862240	53.8901	1.5606	0.600267	2.59985	0.00932639	0.861572	uncharacterized protein LOC101862240
LOC101852115	9.02175	1.06417	0.509155	2.09008	0.036611	0.768522	mediator of RNA polymerase II transcription subunit 4		LOC101863437	16.6819	1.59767	0.653078	2.44637	0.0144302	0.994918	uncharacterized protein LOC101863437
LOC101849366	212.174	0.821108	0.361098	2.27392	0.0229708	0.741544	melanoma inhibitory activity protein 2		LOC101863829	114.808	1.57615	0.435577	3.61853	0.000296278	0.165148	uncharacterized protein LOC101863829 isoform
LOC101853418	24.409	0.678472	0.282967	2.39771	0.016498	0.713585	membrane-associated guanylate kinase, WW and PDZ domain-containing protein 1		LOC101864596	46.1179	3.07624	1.47417	2.08676	0.0369098	0.999557	uncharacterized protein LOC101864596 isoform
LOC101850924	251.665	0.822118	0.361411	2.27475	0.0229212	0.741544	mesencephalic astrocyte-derived neurotrophic factor homolog		LOC106011374	6.78947	2.12266	1.05716	2.0079	0.0446543	0.999557	uncharacterized protein LOC106011374
LOC101859248	1348.47	0.77735	0.318957	2.43716	0.0148032	0.709747	mesocentin		LOC106012165	14.0653	1.08235	0.506491	2.13695	0.032602	0.999557	uncharacterized protein LOC106012165
LOC101861835	21.0138	0.875096	0.348868	2.50839	0.0121283	0.707478	metallophosphoesterase 1		LOC106012943	6.98346	1.77712	0.809697	2.19479	0.0281784	0.999557	uncharacterized protein LOC106012943
LOC101846431	565.053	0.657394	0.268159	2.45151	0.0142258	0.707478	methylsterol monooxygenase 1		LOC106013369	3.05726	2.5787	1.10724	2.32894	0.0198623	NA	uncharacterized protein LOC106013369
LOC101857802	13.0615	1.74645	0.888092	1.96652	0.0492387	0.794342	MFS-type transporter SLC18B1		LOC106013776	371.516	1.17782	0.411782	2.86029	0.0042325	0.687958	uncharacterized protein LOC106013776
LOC101851287	131.112	1.0335	0.346395	2.9836	0.00284883	0.625103	MFS-type transporter SLC18B1		LOC106013795	8.0357	2.28313	1.09754	2.08023	0.0375046	0.999557	uncharacterized protein LOC106013795
LOC101857669	14.997	1.30949	0.661046	1.98093	0.0475987	0.794342	mitogen-activated protein kinase 14		LOC106013950	2.80467	5.00456	1.75415	2.85297	0.00433122	NA	uncharacterized protein LOC106013950
LOC101860512	627.705	0.814359	0.288753	2.82026	0.00479843	0.663038	monocarboxylate transporter 13		LOC106014121	18.0509	1.26144	0.519288	2.42918	0.0151332	0.999557	uncharacterized protein LOC106014121
LOC101856231	1.20051	2.99249	1.47809	2.02457	0.0429113	0.780883	monocarboxylate transporter 3		LOC118477915	8.83859	1.57351	0.68781	2.28771	0.0221545	0.999557	uncharacterized protein LOC118477915
LOC101847420	21.2947	0.897261	0.354196	2.53323	0.0113016	0.702701	monocarboxylate transporter isoform		LOC118478173	51.1095	0.831683	0.319969	2.59926	0.00934242	0.861572	uncharacterized protein LOC118478173
LOC101852280	166.315	0.892984	0.438668	2.03567	0.0417833	0.777708	mucin-19		LOC106012882	122.926	0.806339	0.341627	2.36029	0.0182608	0.999557	universal stress protein in QAH/OAS sulfhydrylase 3'region
LOC101851209	300.851	1.17726	0.542872	2.16857	0.0301155	0.74847	mucin-5AC		LOC101845692	50.0672	1.18065	0.54794	2.1547	0.0311849	0.999557	universal stress protein MSMEG_3950/MSMEI_3859 isoform
LOC101849640	32.577	22.5925	3.74871	6.02675	1.67294e-09	2.46525e-05	multidrug resistance-associated protein 1		LOC106012923	24.891	0.875446	0.42463	2.06167	0.0392393	0.999557	UPF0687 protein C20orf27 homolog
LOC101863239	5.24063	3.34738	1.348	2.48321	0.0130203	0.707478	multidrug resistance-associated protein 1		LOC101855895	16.7812	3.13042	1.10334	2.83724	0.0045506	0.687958	usherin
LOC101845816	115.576	1.12665	0.450593	2.50037	0.0124063	0.707478	multidrug resistance-associated protein 1		LOC101849155	6.94501	1.32621	0.608777	2.17848	0.02937	0.999557	vicilin-like seed storage protein At2g18540
LOC101863573	177.682	1.18002	0.484533	2.43537	0.0148766	0.709747	multidrug resistance-associated protein 1 isoform		LOC101849419	22.3368	0.740082	0.323962	2.28447	0.0223437	0.999557	WD repeat-containing protein 74
LOC101863978	729.074	0.852705	0.346591	2.46026	0.0138835	0.707478	multidrug resistance-associated protein 1 isoform		LOC101859670	8.58488	1.36679	0.506644	2.69773	0.00698142	0.800122	YEATS domain-containing protein 4
LOC101861224	27.6524	1.09401	0.430236	2.54283	0.010996	0.702701	multidrug resistance-associated protein 4		LOC101858917	15.3569	5.6736	2.61203	2.1721	0.029848	0.999557	zinc finger BED domain-containing protein 1-like
LOC101864068	86.3585	0.644106	0.263217	2.44705	0.0144031	0.707478	multidrug resistance-associated protein 5		LOC101852200	9.04892	1.2009	0.584369	2.05503	0.0398757	0.999557	zinc finger protein 493-like
LOC101854886	133.583	0.666949	0.329703	2.02288	0.0430854	0.780883	multidrug resistance-associated protein 7 isoform		LOC101860275	96.3615	1.42159	0.646606	2.19854	0.0279106	0.999557	zinc finger protein 628
LOC101850091	20.4537	1.0629	0.521863	2.03674	0.041676	0.777708	multiple epidermal growth factor-like domains protein 10 isoform
LOC101858521	108.074	1.15263	0.541958	2.12679	0.0334372	0.760439	myb-like protein I
LOC118478721	11.2499	2.63757	1.09929	2.39934	0.0164246	0.713585	myelin transcription factor 1-like
myomod1	30.0377	14.5788	3.2219	4.52491	6.04212e-06	0.0222592	myomodulin neuropeptides 1 precursor
LOC101848454	176.59	0.711055	0.321784	2.20972	0.0271243	0.741544	N-acetylneuraminate 9-O-acetyltransferase
LOC101862387	71.3035	0.625207	0.235903	2.65028	0.0080426	0.674559	N-alpha-acetyltransferase 25, NatB auxiliary subunit
LOC101857565	117.799	0.626795	0.306367	2.04589	0.040767	0.777708	neogenin
LOC101846050	106.171	0.593603	0.260705	2.27691	0.0227914	0.741544	neuronal acetylcholine receptor subunit alpha-9-like precursor
LOC101863926	23.2305	2.15811	1.0995	1.96281	0.0496682	0.794342	neuropeptides B/W receptor type 1-like
LOC101863680	30.7769	1.84725	0.897617	2.05795	0.039595	0.777708	NF-kappa-B inhibitor cactus
LOC101864275	153.789	0.677741	0.325371	2.08298	0.0372533	0.774279	nicalin-1
LOC101862111	674.85	0.85927	0.338478	2.53863	0.0111287	0.702701	NPC intracellular cholesterol transporter 1
LOC101855313	97.9916	0.712385	0.288905	2.46581	0.0136703	0.707478	nuclear factor NF-kappa-B p105 subunit isoform
LOC101853654	92.4536	0.584086	0.289028	2.02086	0.0432941	0.780883	nuclear hormone receptor HR96
LOC101848051	3.33807	1.71065	0.864189	1.97948	0.0477618	0.794342	nuclear receptor ROR-alpha
LOC101862333	15.8794	0.952205	0.409365	2.32605	0.0200157	0.739228	nuclear receptor ROR-gamma
LOC101864308	34.6742	0.630884	0.256368	2.46086	0.0138606	0.707478	nucleolar protein dao-5
LOC101860186	123.73	0.981888	0.45106	2.17685	0.0294919	0.74847	nucleoporin NDC1 isoform
LOC101858268	125.393	1.17704	0.45637	2.57915	0.00990452	0.681493	organic cation transporter protein
LOC101856341	1144.01	0.587366	0.172233	3.4103	0.000648905	0.367779	organic cation transporter protein
LOC101848523	72.1833	0.930395	0.429498	2.16624	0.0302931	0.74847	organic cation/carnitine transporter 7
LOC101847980	123.022	0.627319	0.272959	2.29822	0.0215495	0.741544	palmitoyltransferase ZDHHC6 isoform
LOC101855637	2.49836	3.38864	1.53925	2.20149	0.0277013	0.741544	pancreatic lipase-related protein 2
LOC101859052	6.51068	1.69795	0.830536	2.04441	0.0409133	0.777708	para-nitrobenzyl esterase
LOC101852325	500.855	1.12065	0.418673	2.67666	0.00743591	0.670478	patched domain-containing protein 3
LOC118479078	44.1641	0.834221	0.416479	2.00303	0.0451738	0.788686	pectinesterase inhibitor 10-like
LOC100533411	113.915	10.2996	3.7483	2.74781	0.00599955	0.663038	pedal peptide 2
LOC101853339	308.394	0.675161	0.23869	2.82861	0.00467503	0.663038	perilipin-2
LOC101860490	18.2466	0.704916	0.324914	2.16954	0.0300414	0.74847	phosphatidylinositol 3-kinase regulatory subunit gamma
LOC101847309	487.334	1.00483	0.338989	2.9642	0.00303473	0.625103	phosphatidylinositol glycan anchor biosynthesis class U protein
LOC101849253	69.026	0.691231	0.340112	2.03236	0.0421167	0.777708	phosphatidylinositol N-acetylglucosaminyltransferase subunit C
LOC101845730	34.5296	1.02074	0.442817	2.30512	0.0211601	0.741544	phosphatidylinositol-glycan biosynthesis class W protein
LOC101859536	52.4256	0.647613	0.327533	1.97725	0.0480138	0.794342	phosphatidylserine synthase 1
LOC101864613	10.9979	1.37687	0.564264	2.44012	0.0146825	0.709383	phosphoinositide 3-kinase adapter protein 1
LOC101860563	138.505	0.889025	0.288626	3.0802	0.00206863	0.599433	phospholipase B-like 1
LOC106012542	11.2215	1.05911	0.526876	2.01017	0.044413	0.787008	phospholipase D1
LOC101862135	149.751	0.733458	0.289372	2.53466	0.0112558	0.702701	phospholipid phosphatase 2
LOC101859380	1202.11	0.658211	0.278334	2.36483	0.0180386	0.714121	piezo-type mechanosensitive ion channel component 1
LOC101860535	7.7079	1.15698	0.550077	2.10331	0.0354389	0.767513	piggyBac transposable element-derived protein 4
LOC101863793	4.21729	2.20944	0.847191	2.60796	0.00910831	0.681493	piggyBac transposable element-derived protein 4-like
LOC100533448	5.85959	3.57125	1.64764	2.16749	0.0301974	0.74847	pleurin precursor
LOC118477146	20.441	0.866191	0.363877	2.38045	0.0172914	0.713585	poly(ADP-ribose) glycohydrolase 1-like
LOC101846238	128.709	0.595263	0.270482	2.20075	0.0277539	0.741544	PRELI domain containing protein 3B
LOC100533344	107.196	0.76602	0.333359	2.29788	0.0215685	0.741544	presenilin 1-1
LOC101863952	3.02265	4.35045	1.48857	2.92257	0.00347161	0.625103	probable glutathione S-transferase 5
LOC101845505	943.409	1.37604	0.380418	3.61719	0.000297823	0.298143	probable lysosomal cobalamin transporter
LOC101863893	4.7955	1.47794	0.693723	2.13044	0.0331353	0.760439	probable peptide chain release factor C12orf65 homolog, mitochondrial
LOC101849272	58.0635	1.32282	0.651031	2.03188	0.0421654	0.777708	probable phospholipid-transporting ATPase IF
LOC101856105	4.67844	3.16389	1.15116	2.74843	0.00598814	0.663038	probable sodium/potassium/calcium exchanger CG1090
LOC101861253	728.44	0.667671	0.1919	3.47926	0.000502794	0.322138	probable sodium/potassium/calcium exchanger CG1090
LOC101847187	402.295	0.97677	0.398941	2.44841	0.0143488	0.707478	prominin-1 isoform
LOC101856691	250.607	0.6855	0.340312	2.01433	0.0439752	0.787008	protein disulfide-isomerase A6
LOC101859074	512.762	0.597249	0.282808	2.11185	0.034699	0.763326	protein dopey-1
LOC101848678	105.298	1.05115	0.360235	2.91795	0.00352339	0.625103	protein GPR107
LOC101849932	208.109	0.697701	0.311646	2.23876	0.0251714	0.741544	protein lifeguard 2
LOC101864490	25.601	0.762528	0.343885	2.2174	0.0265961	0.741544	protein LMBR1L
LOC101858422	72.2037	0.669741	0.332074	2.01684	0.0437118	0.787008	protein LTO1 homolog isoform
LOC101848675	285.343	1.49662	0.50815	2.94524	0.00322709	0.625103	protein MON2 homolog
LOC101862773	61.7718	0.647157	0.316628	2.0439	0.0409634	0.777708	protein O-mannosyl-transferase 2
LOC101864633	113.929	0.974636	0.413322	2.35805	0.018371	0.714121	protein O-mannosyl-transferase TMTC3
LOC101845408	54.4195	1.23351	0.414876	2.97321	0.00294703	0.625103	protein pelota
LOC101854417	96.9274	0.905214	0.418902	2.16092	0.0307016	0.748637	protein-cysteine N-palmitoyltransferase HHAT isoform
LOC101849159	2.76208	2.46207	1.03713	2.37393	0.0176001	0.713585	protein-glutamine gamma-glutamyltransferase K
LOC118477120	3.80867	1.6207	0.789303	2.05334	0.04004	0.777708	protein-serine O-palmitoleoyltransferase porcupine-like
LOC101855504	26.8523	1.36881	0.642841	2.12931	0.0332284	0.760439	protocadherin alpha-11 isoform
LOC101856234	17.9586	0.763112	0.365104	2.09012	0.0366066	0.768522	proton-coupled amino acid transporter 4
LOC101857495	21.7481	1.49378	0.506309	2.95034	0.00317421	0.625103	proton-coupled folate transporter
LOC101845612	143.021	0.74291	0.240119	3.09392	0.00197528	0.599433	proton-coupled folate transporter isoform
LOC101853970	14.3791	2.6159	1.24709	2.0976	0.0359402	0.768522	putative GPI-anchored protein pfl2
LOC101846820	37.513	0.686479	0.260608	2.63414	0.00843507	0.681493	putative oxidoreductase YteT
LOC101861068	2.19564	2.94273	1.47948	1.98903	0.0466978	0.794342	putative protein TPRXL
LOC101862945	64.1809	0.935566	0.346648	2.69889	0.00695709	0.663038	putative sodium-coupled neutral amino acid transporter 10 isoform
LOC101855543	130.239	1.30822	0.602158	2.17256	0.0298133	0.74847	putative transporter SVOPL
LOC106012466	3.16254	2.06205	0.890057	2.31676	0.0205167	0.741544	putative uncharacterized protein DDB_G0277255
LOC101857949	20.3936	1.02594	0.408217	2.51322	0.0119635	0.707478	RAB11-binding protein RELCH
LOC101846169	101.16	0.730065	0.331116	2.20486	0.0274638	0.741544	ras-GEF domain-containing family member 1B
LOC101853026	140.193	0.742198	0.347622	2.13508	0.0327549	0.760439	ras-related protein Rab-1B
LOC101855138	67.7708	0.662899	0.20568	3.22296	0.00126874	0.519337	ras-related protein Rab-32
LOC101845385	297.8	0.63667	0.246678	2.58097	0.00985218	0.681493	reticulophagy regulator 3
LOC101859283	243.33	0.864989	0.411629	2.10138	0.0356078	0.767513	rho-related GTP-binding protein RhoN
LOC101855515	52.3631	0.806263	0.398791	2.02177	0.0432006	0.780883	rhomboid-related protein 4
LOC101859105	471.436	0.591419	0.227195	2.60314	0.00923755	0.681493	ribosome maturation protein SBDS
LOC101857248	172.541	0.819809	0.29596	2.77	0.00560563	0.663038	RING finger protein 121
LOC101852062	92.5374	0.622656	0.285801	2.17863	0.0293589	0.74847	RING finger protein 145
LOC101864340	21.7824	1.14693	0.431531	2.65781	0.0078651	0.673852	RNA 3'-terminal phosphate cyclase
LOC101852126	4.15855	1.59486	0.755223	2.11177	0.0347061	0.763326	RNA 3'-terminal phosphate cyclase-like protein
LOC101854296	49.114	0.845116	0.22934	3.68499	0.00022871	0.294618	RNA-binding protein cabeza isoform
LOC101847037	7.20643	1.13407	0.553333	2.04952	0.0404116	0.777708	serine--tRNA synthetase-like protein Slimp
LOC101858021	67.1467	0.702372	0.31921	2.20035	0.0277824	0.741544	serine/arginine repetitive matrix protein 2 isoform
LOC101845822	14.8978	0.814821	0.405645	2.0087	0.0445687	0.787008	serine/threonine-protein kinase RIO1
LOC101854941	17.3163	1.0011	0.481162	2.08058	0.0374723	0.776315	serine/threonine-protein phosphatase 2A catalytic subunit beta isoform
LOC101854945	93.4103	0.731277	0.268856	2.71995	0.0065291	0.663038	sialin
LOC106011556	16.1576	0.690101	0.342709	2.01367	0.0440447	0.787008	sideroflexin-2
LOC118478081	6.769	1.55745	0.653965	2.38155	0.0172399	0.713585	snoRNA_small nucleolar RNA U54
LOC118478483	4.81717	1.32988	0.641489	2.07312	0.0381616	0.777708	snoRNA_small nucleolar SNORD12/SNORD106
LOC118478485	6.06197	1.31265	0.567802	2.3118	0.0207885	0.741544	snoRNA_small nucleolar SNORD12/SNORD106
LOC118478372	133.772	1.03692	0.368794	2.81167	0.00492858	0.663038	snRNA_U1 spliceosomal RNA
LOC118478224	10470.1	0.919801	0.380557	2.41699	0.0156496	0.709791	snRNA_U1 spliceosomal RNA
LOC118477590	4.61473	2.02366	0.834563	2.42481	0.0153162	0.709747	snRNA_U12 minor spliceosomal RNA
LOC118479166	1144.27	0.934873	0.424479	2.2024	0.0276369	0.741544	snRNA_U4 spliceosomal RNA
LOC101848308	191.338	0.667534	0.224634	2.97166	0.00296197	0.625103	sodium- and chloride-dependent transporter
LOC101846884	2.62828	4.32818	1.99876	2.16543	0.0303547	0.74847	sodium-dependent glucose transporter 1B
LOC101862698	10.6866	1.46311	0.661593	2.2115	0.0270014	0.741544	sodium-dependent neutral amino acid transporter B(0)AT1
LOC101851296	4.23242	2.18232	1.00916	2.16252	0.0305783	0.748509	sodium-dependent phosphate transport protein 2B
LOC101846900	8.34814	3.09694	1.15236	2.68749	0.00719911	0.663038	sodium/glucose cotransporter 4
LOC101854902	81.5906	0.983686	0.425599	2.3113	0.0208164	0.741544	sodium/hydrogen exchanger 2
LOC101852950	1017.3	0.723122	0.312791	2.31184	0.0207868	0.741544	sodium/hydrogen exchanger 9
LOC101846423	225.028	0.938138	0.304989	3.07597	0.00209818	0.599433	solute carrier family 12 member 9
LOC101854263	21.5172	1.06304	0.446833	2.37906	0.0173567	0.713585	solute carrier family 17 member 9 isoform
LOC106011328	87.8878	0.701328	0.33665	2.08326	0.037228	0.774279	solute carrier family 22 member 5
LOC101863392	89.5575	0.996616	0.487487	2.0444	0.0409145	0.777708	solute carrier family 28 member 3
LOC101863414	67.9454	1.00137	0.364936	2.74394	0.00607059	0.663038	solute carrier family 35 member C2
LOC101849283	247.038	0.639552	0.32414	1.97307	0.0484876	0.794342	solute carrier family 35 member F5
LOC101860751	197.767	0.772202	0.387244	1.9941	0.0461413	0.793368	solute carrier family 43 member 3
LOC106013919	6.65188	1.25917	0.565392	2.22708	0.025942	0.741544	solute carrier family 52, riboflavin transporter, member 3-B
LOC101854403	36.2305	1.31614	0.649844	2.02531	0.0428351	0.780883	somatostatin receptor type 2
LOC106011372	2.31959	2.8622	1.17757	2.43061	0.0150736	0.709747	sperm surface protein Sp17
LOC101846661	16.5529	0.8742	0.405534	2.15568	0.031109	0.750282	splicing factor ESS-2 homolog
LOC101862976	9.04241	2.13319	1.04879	2.03395	0.0419569	0.777708	sporulation-specific protein 15
LOC101855197	645.708	0.803904	0.307505	2.61428	0.00894169	0.681493	sterol regulatory element-binding protein 1
LOC101848008	836.148	0.67147	0.306213	2.19282	0.0283203	0.741544	sterol regulatory element-binding protein cleavage-activating protein
LOC101853537	61.7232	1.01143	0.4166	2.42781	0.0151902	0.709747	stimulated by retinoic acid gene 6 protein-like
LOC101862417	193.248	0.92625	0.390272	2.37334	0.0176278	0.713585	store-operated calcium entry-associated regulatory factor
LOC101861711	54.4412	0.591909	0.270903	2.18495	0.0288925	0.744335	syntaxin-7
LOC101863560	9.31601	1.12662	0.43462	2.5922	0.00953645	0.681493	telomerase protein component 1
LOC101860487	2.83825	4.94892	2.09373	2.36368	0.0180943	0.714121	testis-specific serine/threonine-protein kinase 4
LOC101852463	61.3568	0.646538	0.314869	2.05336	0.0400377	0.777708	thioredoxin domain-containing protein 11 isoform
LOC101854824	2.65336	3.74342	1.41932	2.63747	0.00835261	0.681493	thioredoxin domain-containing protein 12 isoform
LOC101860355	45.1685	0.771461	0.306594	2.51623	0.0118617	0.707478	thioredoxin-related transmembrane protein 2-B
LOC101860100	283.375	1.18928	0.485903	2.44757	0.0143822	0.707478	thrombospondin type-1 domain-containing protein 4 isoform
LOC101853136	4.93076	2.18966	0.79538	2.75297	0.00590565	0.663038	tight junction protein ZO-2
LOC101858383	2.36948	3.561	1.72948	2.059	0.0394943	0.777708	titin homolog
LOC101862309	21.2347	0.924657	0.447062	2.0683	0.0386122	0.777708	TLC domain-containing protein 5
LOC101859565	148.679	0.865395	0.436734	1.98152	0.0475332	0.794342	toll-like receptor 4
LOC101856716	14.2049	0.872178	0.443552	1.96635	0.049258	0.794342	trans-1,2-dihydrobenzene-1,2-diol dehydrogenase
LOC101848446	25.2025	2.32286	0.773864	3.00164	0.0026853	0.625103	transient receptor potential cation channel subfamily M member-like 2
LOC101863670	749.012	0.582604	0.246103	2.36732	0.0179173	0.713585	translocation protein SEC63 homolog isoform
LOC101862078	863.772	0.867286	0.346533	2.50275	0.0123232	0.707478	transmembrane 9 superfamily member 4 isoform
LOC101850068	97.8162	0.874073	0.399335	2.18882	0.0286097	0.741544	transmembrane protein 116
LOC101845652	21.0546	0.69608	0.313686	2.21904	0.0264842	0.741544	transmembrane protein 117
LOC101857052	122.714	1.10464	0.505349	2.18589	0.0288236	0.743862	transmembrane protein 179 isoform
LOC101845474	2508.9	0.58919	0.236643	2.48978	0.0127821	0.707478	transmembrane protein 184B
LOC101851801	199.937	1.23384	0.398936	3.09282	0.00198264	0.599433	transmembrane protein 184C
LOC101861418	122.798	0.661906	0.305083	2.1696	0.0300373	0.74847	transmembrane protein 185A
LOC101856165	155.442	0.866213	0.322241	2.68809	0.00718628	0.663038	transmembrane protein 201 isoform
LOC101848874	40.7561	0.899922	0.402624	2.23514	0.0254081	0.741544	transmembrane protein 209
LOC101864631	25.5287	0.87435	0.39561	2.21013	0.027096	0.741544	transmembrane protein 241
LOC101857527	335.037	0.763496	0.329815	2.31492	0.0206174	0.741544	transmembrane protein 87A
LOC101864193	63.545	0.949456	0.401164	2.36675	0.0179451	0.713585	transmembrane protein 98
LOC101847894	101.667	0.97659	0.382355	2.55414	0.010645	0.702701	transmembrane protein adipocyte-associated 1 homolog
LOC101845010	324.308	0.748178	0.359174	2.08305	0.0372464	0.774279	tribbles homolog 2
LOC101848098	56.7734	1.75904	0.64623	2.72199	0.00648892	0.663038	trithorax group protein osa
LOC101864432	5.25	1.52523	0.682007	2.23638	0.0253269	0.741544	tRNA dimethylallyltransferase
LOC101857375	29.7831	0.742733	0.334755	2.21874	0.0265047	0.741544	tRNA-dihydrouridine(47) synthase [NAD(P)(+)]-like isoform
LOC101856046	11.9744	0.776891	0.394735	1.96813	0.0490525	0.794342	two pore potassium channel protein sup-9-like
LOC101848971	10.4768	0.995885	0.490074	2.03211	0.0421423	0.777708	type-1 angiotensin II receptor-associated protein-like
LOC101844960	54.7385	0.769893	0.313246	2.45779	0.0139794	0.707478	tyrosine-protein kinase TXK isoform
LOC101854796	16.3878	1.86784	0.696989	2.67987	0.00736501	0.669943	tyrosine-protein phosphatase 10D
LOC106013540	52.171	0.784899	0.391727	2.00369	0.0451036	0.788431	U1 small nuclear ribonucleoprotein 70 kDa
LOC101859933	82.1716	0.904394	0.374972	2.4119	0.0158697	0.711232	ubiquitin carboxyl-terminal hydrolase 40
LOC101845004	378.714	0.759314	0.339846	2.23429	0.0254639	0.741544	UDP-glucose:glycoprotein glucosyltransferase 1
LOC118477356	111.263	0.63979	0.263377	2.42918	0.0151331	0.709747	UDP-xylose and UDP-N-acetylglucosamine transporter-like
LOC101846803	16.5752	2.23122	0.991098	2.25126	0.0243689	0.741544	ultraviolet-B receptor UVR8
LOC101853562	113.863	0.814816	0.351444	2.31848	0.0204233	0.741544	UNC93-like protein MFSD11
LOC101845138	102.477	0.593555	0.296616	2.00109	0.0453825	0.788893	uncharacterized protein LOC101845138 isoform
LOC101845244	3.27957	2.07381	0.932354	2.22428	0.0261299	0.741544	uncharacterized protein LOC101845244
LOC101845520	30.3609	0.93389	0.330889	2.82236	0.00476709	0.663038	uncharacterized protein LOC101845520
LOC101845648	5.30474	1.46418	0.65938	2.22055	0.0263818	0.741544	uncharacterized protein LOC101845648 isoform
LOC101845764	1014.52	0.753375	0.334717	2.25078	0.0243992	0.741544	uncharacterized protein LOC101845764 isoform
LOC101845785	10.9327	1.26735	0.577787	2.19346	0.0282745	0.741544	uncharacterized protein LOC101845785
LOC101845924	1.84499	4.26271	2.0614	2.06787	0.0386522	0.777708	uncharacterized protein LOC101845924
LOC101846158	8.69672	1.01647	0.513942	1.97778	0.0479532	0.794342	uncharacterized protein LOC101846158
LOC101846262	2010.21	0.69584	0.258452	2.69234	0.00709524	0.663038	uncharacterized protein LOC101846262
LOC101846602	155.568	4.22962	1.14893	3.68136	0.000231996	0.294618	uncharacterized protein LOC101846602 isoform
LOC101846655	2.89649	3.55531	1.46956	2.4193	0.0155503	0.709791	uncharacterized protein LOC101846655
LOC101846752	53.3716	0.911871	0.332045	2.74623	0.0060285	0.663038	uncharacterized protein LOC101846752
LOC101846861	117.186	1.24501	0.483387	2.57559	0.0100068	0.681493	uncharacterized protein LOC101846861
LOC101846988	35.968	0.666952	0.327774	2.03479	0.0418721	0.777708	uncharacterized protein LOC101846988
LOC101847221	57.1473	1.50019	0.681004	2.20291	0.0276011	0.741544	uncharacterized protein LOC101847221
LOC101848197	3.77992	1.67049	0.845762	1.97513	0.0482536	0.794342	uncharacterized protein LOC101848197 isoform
LOC101848347	629.646	1.5178	0.531005	2.85836	0.0042584	0.65653	uncharacterized protein LOC101848347
LOC101848383	77.2059	0.646341	0.321102	2.01288	0.0441271	0.787008	uncharacterized protein LOC101848383
LOC101848621	8.83135	1.38142	0.60748	2.27402	0.022965	0.741544	uncharacterized protein LOC101848621
LOC101848943	11.02	1.80984	0.52779	3.42909	0.000605619	0.356976	uncharacterized protein LOC101848943
LOC101849122	2.60167	3.6	1.33579	2.69503	0.00703816	0.663038	uncharacterized protein LOC101849122
LOC101850817	42.2076	0.715638	0.296237	2.41576	0.0157025	0.709791	uncharacterized protein LOC101850817 isoform
LOC101850912	39.2115	0.692952	0.346395	2.00047	0.0454496	0.788893	uncharacterized protein LOC101850912
LOC101851003	249.024	0.710193	0.309203	2.29685	0.0216273	0.741544	uncharacterized protein LOC101851003
LOC101851164	39.6811	1.00461	0.48142	2.08676	0.0369094	0.772581	uncharacterized protein LOC101851164
LOC101851345	798.7	0.888506	0.290667	3.05678	0.0022373	0.599433	uncharacterized protein LOC101851345 isoform
LOC101851359	13.8447	1.24138	0.401157	3.0945	0.00197145	0.599433	uncharacterized protein LOC101851359
LOC101851450	312.282	0.687213	0.318181	2.15982	0.0307868	0.748637	uncharacterized protein LOC101851450
LOC101851531	158.052	0.974639	0.276808	3.52099	0.00042994	0.30523	uncharacterized protein LOC101851531 isoform
LOC101851908	498.397	0.588366	0.211331	2.7841	0.00536764	0.663038	uncharacterized protein LOC101851908 isoform
LOC101852365	148.069	3.05536	1.18592	2.57636	0.00998457	0.681493	uncharacterized protein LOC101852365
LOC101852489	1.43341	3.70793	1.33913	2.76891	0.00562435	0.663038	uncharacterized protein LOC101852489
LOC101852582	5.6466	4.57822	1.62694	2.81401	0.00489273	0.663038	uncharacterized protein LOC101852582
LOC101852725	606.546	0.823323	0.333998	2.46505	0.0136993	0.707478	uncharacterized protein LOC101852725
LOC101853253	153.543	0.690768	0.312365	2.21141	0.0270075	0.741544	uncharacterized protein LOC101853253 isoform
LOC101853304	240.323	0.726671	0.296791	2.44843	0.0143482	0.707478	uncharacterized protein LOC101853304
LOC101853973	90.9805	0.635725	0.320088	1.98609	0.0470228	0.794342	uncharacterized protein LOC101853973
LOC101854078	8.06927	1.6615	0.63105	2.63291	0.00846558	0.681493	uncharacterized protein LOC101854078
LOC101854331	205.722	9.25929	3.55826	2.60219	0.00926295	0.681493	uncharacterized protein LOC101854331
LOC101854553	60.7121	1.76799	0.829729	2.13081	0.033105	0.760439	uncharacterized protein LOC101854553
LOC101855227	192.862	2.20964	0.796768	2.77326	0.00554981	0.663038	uncharacterized protein LOC101855227
LOC101855902	156.317	0.863055	0.43617	1.97871	0.0478487	0.794342	uncharacterized protein LOC101855902
LOC101855937	171.807	4.29475	1.28559	3.34069	0.000835699	0.410495	uncharacterized protein LOC101855937
LOC101855943	40.1435	0.739277	0.337296	2.19178	0.0283955	0.741544	uncharacterized protein LOC101855943 isoform
LOC101856162	32.5537	0.632783	0.310277	2.03942	0.0414085	0.777708	uncharacterized protein LOC101856162 isoform
LOC101856278	6.73414	5.26944	1.82452	2.88812	0.00387553	0.631945	uncharacterized protein LOC101856278 isoform
LOC101856311	180.921	1.3627	0.582497	2.33941	0.0193143	0.722373	uncharacterized protein LOC101856311
LOC101856344	12.167	3.81028	1.3819	2.75727	0.00582854	0.663038	uncharacterized protein LOC101856344
LOC101857628	124.226	0.892771	0.356094	2.50712	0.0121719	0.707478	uncharacterized protein LOC101857628
LOC101858091	189.669	0.839632	0.382487	2.19519	0.0281496	0.741544	uncharacterized protein LOC101858091
LOC101858213	2.67091	3.53902	1.40151	2.52514	0.0115651	0.707478	uncharacterized protein LOC101858213
LOC101858324	154.592	1.03513	0.444439	2.32908	0.0198549	0.736982	uncharacterized protein LOC101858324
LOC101858957	259.591	1.39815	0.561742	2.48894	0.0128124	0.707478	uncharacterized protein LOC101858957
LOC101859026	1112.74	1.47333	0.709547	2.07644	0.0378531	0.777708	uncharacterized protein LOC101859026
LOC101859427	25.4751	0.93127	0.366735	2.53935	0.0111058	0.702701	uncharacterized protein LOC101859427
LOC101859895	33.3104	1.33713	0.672118	1.98943	0.0466534	0.794342	uncharacterized protein LOC101859895
LOC101859972	1218.49	0.727689	0.310973	2.34004	0.0192816	0.722373	uncharacterized protein LOC101859972
LOC101860115	30.7335	0.699311	0.356768	1.96013	0.0499812	0.794665	uncharacterized protein LOC101860115
LOC101860216	275.826	4.70646	1.44586	3.25512	0.00113344	0.491246	uncharacterized protein LOC101860216
LOC101860474	15.4261	2.68115	1.22014	2.19742	0.0279906	0.741544	uncharacterized protein LOC101860474
LOC101860584	2397.56	0.904617	0.329086	2.74888	0.00597994	0.663038	uncharacterized protein LOC101860584
LOC101860671	137.227	1.51772	0.615394	2.46625	0.0136535	0.707478	uncharacterized protein LOC101860671
LOC101861104	39.4652	3.6783	1.62972	2.25702	0.0240071	0.741544	uncharacterized protein LOC101861104
LOC101861202	23.7299	3.45556	1.62454	2.1271	0.0334122	0.760439	uncharacterized protein LOC101861202
LOC101861209	5.33072	2.0606	0.935059	2.20371	0.0275446	0.741544	uncharacterized protein LOC101861209
LOC101861248	8.99598	1.61428	0.674949	2.39171	0.01677	0.713585	uncharacterized protein LOC101861248
LOC101861258	103.251	0.973088	0.436814	2.2277	0.0259008	0.741544	uncharacterized protein LOC101861258
LOC101861740	3.26012	2.71948	1.37102	1.98354	0.0473066	0.794342	uncharacterized protein LOC101861740
LOC101861889	39.6594	1.79884	0.804393	2.23627	0.0253338	0.741544	uncharacterized protein LOC101861889
LOC101862085	285.622	2.0943	0.765309	2.73654	0.00620884	0.663038	uncharacterized protein LOC101862085
LOC101862372	26.8423	0.747707	0.302008	2.47579	0.0132943	0.707478	uncharacterized protein LOC101862372
LOC101862926	2.35129	3.97327	1.77111	2.24337	0.024873	0.741544	uncharacterized protein LOC101862926
LOC101863164	13.5343	3.55694	1.3778	2.58161	0.00983399	0.681493	uncharacterized protein LOC101863164
LOC101863186	3.73445	4.87455	1.92214	2.536	0.0112126	0.702701	uncharacterized protein LOC101863186
LOC101863645	16.5947	0.817326	0.400388	2.04134	0.0412173	0.777708	uncharacterized protein LOC101863645
LOC101863688	4.83051	1.63339	0.733017	2.22831	0.02586	0.741544	uncharacterized protein LOC101863688
LOC101863811	318.606	1.31289	0.490711	2.6755	0.00746189	0.670478	uncharacterized protein LOC101863811
LOC101863915	32.2332	6.46429	3.1138	2.07601	0.0378929	0.777708	uncharacterized protein LOC101863915
LOC101864107	164.062	5.57388	1.66363	3.35044	0.000806846	0.409989	uncharacterized protein LOC101864107
LOC101864129	18.759	1.59307	0.713134	2.23391	0.0254893	0.741544	uncharacterized protein LOC101864129
LOC101864305	7.30839	2.41914	0.852456	2.83785	0.00454183	0.663038	uncharacterized protein LOC101864305
LOC106010998	32.8634	0.689538	0.311557	2.2132	0.0268839	0.741544	uncharacterized protein LOC106010998
LOC106011146	353.174	2.99134	1.15164	2.59747	0.00939139	0.681493	uncharacterized protein LOC106011146
LOC106011374	6.78947	2.77155	1.01856	2.72104	0.00650775	0.663038	uncharacterized protein LOC106011374
LOC106011500	25.0556	1.81137	0.817809	2.21491	0.0267663	0.741544	uncharacterized protein LOC106011500
LOC106012165	14.0653	1.53295	0.48455	3.16366	0.001558	0.557692	uncharacterized protein LOC106012165
LOC106012178	16.4781	1.1009	0.519936	2.11737	0.0342288	0.763326	uncharacterized protein LOC106012178
LOC106012895	191.467	0.928688	0.368149	2.52259	0.0116495	0.707478	uncharacterized protein LOC106012895
LOC106012943	6.98346	2.27921	0.779522	2.92385	0.00345731	0.625103	uncharacterized protein LOC106012943
LOC106013369	3.05726	2.16291	1.09798	1.9699	0.0488499	0.794342	uncharacterized protein LOC106013369
LOC106013653	18.4985	1.27662	0.571686	2.23308	0.0255434	0.741544	uncharacterized protein LOC106013653
LOC106013690	61.8159	3.14609	0.847785	3.71095	0.000206485	0.294618	uncharacterized protein LOC106013690
LOC106014030	46.7695	1.17165	0.554534	2.11286	0.0346129	0.763326	uncharacterized protein LOC106014030
LOC118477277	18.6325	1.75572	0.73061	2.40309	0.0162574	0.713585	uncharacterized protein LOC118477277
LOC118477524	4.55335	1.4099	0.663317	2.12553	0.0335427	0.760439	uncharacterized protein LOC118477524
LOC101849216	74.5926	0.965422	0.462252	2.08852	0.036751	0.770359	unhealthy ribosome biogenesis protein 2 homolog
LOC101853445	5.97888	2.89339	1.2348	2.3432	0.0191192	0.720564	universal stress protein YxiE
LOC101855895	16.7812	3.32261	1.06798	3.11112	0.00186377	0.599433	usherin
LOC101850442	201.345	1.0073	0.344727	2.92202	0.00347772	0.625103	V-type proton ATPase 116 kDa subunit a1 isoform
LOC101859486	1221.02	1.24017	0.34581	3.58629	0.000335419	0.298143	vacuolar protein sorting-associated protein isoform
LOC101846770	68.3105	0.589898	0.249755	2.3619	0.0181814	0.714121	vacuole membrane protein 1 isoform
LOC101862026	38.7409	0.855262	0.325305	2.62911	0.00856091	0.681493	vezatin
LOC101856865	9.89206	1.03624	0.524608	1.97527	0.0482376	0.794342	vitamin D3 receptor B
LOC100533433	451.376	0.687799	0.32049	2.14609	0.0318659	0.75256	voltage-dependent calcium channel type A subunit alpha-1
LOC118478217	54.7814	0.764598	0.338495	2.25882	0.0238947	0.741544	voltage-dependent calcium channel type A subunit alpha-1-like isoform
LOC106014070	22.9201	1.22641	0.548837	2.23456	0.0254465	0.741544	von Willebrand factor A domain-containing protein 3B
LOC101849419	22.3368	0.642181	0.315451	2.03576	0.0417747	0.777708	WD repeat-containing protein 74
LOC101846268	19.7287	0.901159	0.425232	2.11922	0.0340723	0.763326	WD repeat, SAM and U-box domain-containing protein 1 isoform
LOC101854110	31.9912	0.587828	0.29219	2.0118	0.044241	0.787008	XK-related protein 6
LOC106011087	7.09945	1.91874	0.893269	2.148	0.0317139	0.75256	Y+L amino acid transporter 2
LOC101859670	8.58488	1.31248	0.495677	2.64785	0.00810055	0.674559	YEATS domain-containing protein 4
LOC101858917	15.3569	7.34116	2.52322	2.90944	0.00362077	0.625103	zinc finger BED domain-containing protein 1-like
LOC101854850	2.6311	2.95218	1.23529	2.38988	0.016854	0.713585	zinc finger BED domain-containing protein 5-like
LOC101852530	77.5654	0.90394	0.370334	2.44088	0.0146516	0.709383	zinc finger protein 622
LOC101860275	96.3615	1.35414	0.622849	2.17411	0.0296972	0.74847	zinc finger protein 628
LOC101851015	5.94703	1.09977	0.535216	2.05481	0.0398974	0.777708	zinc finger protein 93-like
LOC101854505	16.9898	1.05399	0.464984	2.26672	0.0234073	0.741544	zinc finger protein DZIP1L
LOC101855407	5.32844	1.5838	0.774914	2.04384	0.040969	0.777708	zinc finger protein GLI2
LOC101855491	95.9319	0.876029	0.420006	2.08575	0.0370012	0.773404	zinc finger-containing ubiquitin peptidase 1 isoform
LOC101846419	259.034	0.836354	0.32382	2.58277	0.00980102	0.681493	zinc transporter 5
LOC101845056	379.881	0.899448	0.350309	2.56759	0.0102409	0.685953	zinc transporter 7 isoform
LOC101853013	40.5341	1.44572	0.72673	1.98935	0.0466627	0.794342	zinc transporter ZIP1
LOC101845374	57.6748	0.786908	0.325626	2.4166	0.0156663	0.709791	zinc transporter ZIP1
LOC101849110	26.7261	1.11778	0.35397	3.15782	0.00158951	0.557692	kelch-like protein 9
LOC101846218	179.567	1.03829	0.332833	3.11955	0.0018113	0.599433	dolichyl-diphosphooligosaccharide--protein glycosyltransferase 48 kDa subunit
LOC101855895	16.7812	3.32261	1.06798	3.11112	0.00186377	0.599433	usherin
LOC101847239	152.854	0.970101	0.313021	3.09916	0.00194071	0.599433	cystatin isoform
LOC101851359	13.8447	1.24138	0.401157	3.0945	0.00197145	0.599433	uncharacterized protein LOC101851359
LOC101845612	143.021	0.74291	0.240119	3.09392	0.00197528	0.599433	proton-coupled folate transporter isoform
LOC101851801	199.937	1.23384	0.398936	3.09282	0.00198264	0.599433	transmembrane protein 184C
LOC101860563	138.505	0.889025	0.288626	3.0802	0.00206863	0.599433	phospholipase B-like 1
LOC101846423	225.028	0.938138	0.304989	3.07597	0.00209818	0.599433	solute carrier family 12 member 9
LOC118478273	41.5758	1.50384	0.491041	3.06255	0.00219458	0.599433	lncRNA_uncharacterized LOC118478273
LOC101855596	808.656	2.74311	0.895895	3.06186	0.00219965	0.599433	elongation factor 2
LOC101851345	798.7	0.888506	0.290667	3.05678	0.0022373	0.599433	uncharacterized protein LOC101851345 isoform
LOC101845101	132.623	-2.65621	0.873256	-3.04173	0.00235219	0.601908	suppressor of tumorigenicity 14 protein homolog
LOC106012982	2.89438	4.98915	1.64277	3.03704	0.00238913	0.601908	angiopoietin-1
LOC101850771	34.4526	2.10438	0.694724	3.02909	0.00245292	0.602438	G-protein coupled receptor moody
LOC101845211	20.2337	3.00454	0.993725	3.02351	0.00249858	0.603591	ankyrin repeat and KH domain-containing protein 1
LOC101857188	47.4053	-0.796493	0.264769	-3.00825	0.00262754	0.624506	argininosuccinate lyase
LOC101848446	25.2025	2.32286	0.773864	3.00164	0.0026853	0.625103	transient receptor potential cation channel subfamily M member-like 2
LOC101847635	8.74984	-4.03142	1.34785	-2.99101	0.00278061	0.625103	uncharacterized protein LOC101847635
LOC101851287	131.112	1.0335	0.346395	2.9836	0.00284883	0.625103	MFS-type transporter SLC18B1
LOC101845408	54.4195	1.23351	0.414876	2.97321	0.00294703	0.625103	protein pelota
LOC101847385	50.0608	-0.839698	0.282478	-2.97261	0.00295279	0.625103	U11/U12 small nuclear ribonucleoprotein 35 kDa protein
LOC101848308	191.338	0.667534	0.224634	2.97166	0.00296197	0.625103	sodium- and chloride-dependent transporter
LOC101847309	487.334	1.00483	0.338989	2.9642	0.00303473	0.625103	phosphatidylinositol glycan anchor biosynthesis class U protein
LOC101857495	21.7481	1.49378	0.506309	2.95034	0.00317421	0.625103	proton-coupled folate transporter
LOC101848675	285.343	1.49662	0.50815	2.94524	0.00322709	0.625103	protein MON2 homolog
LOC101858675	13.6773	4.06785	1.38352	2.94022	0.00327983	0.625103	gamma-aminobutyric acid type B receptor subunit 2
LOC106012943	6.98346	2.27921	0.779522	2.92385	0.00345731	0.625103	uncharacterized protein LOC106012943
LOC101854255	34.8912	-0.751433	0.257012	-2.92373	0.00345869	0.625103	zinc finger and BTB domain-containing protein 18.3 isoform
LOC101846541	70.1975	2.31482	0.791979	2.92282	0.00346873	0.625103	growth arrest and DNA damage-inducible protein GADD45 gamma
LOC101863952	3.02265	4.35045	1.48857	2.92257	0.00347161	0.625103	probable glutathione S-transferase 5
LOC101850442	201.345	1.0073	0.344727	2.92202	0.00347772	0.625103	V-type proton ATPase 116 kDa subunit a1 isoform
LOC101848678	105.298	1.05115	0.360235	2.91795	0.00352339	0.625103	protein GPR107
LOC101858917	15.3569	7.34116	2.52322	2.90944	0.00362077	0.625103	zinc finger BED domain-containing protein 1-like
LOC106013225	10.3701	2.2765	0.782614	2.90884	0.00362774	0.625103	lncRNA_uncharacterized LOC106013225
LOC101858982	1264.16	1.38895	0.478737	2.90128	0.00371641	0.626537	ATP-dependent translocase ABCB1 isoform
LOC118478603	3.90798	5.67917	1.9589	2.89917	0.00374154	0.626537	lncRNA_uncharacterized LOC118478603
LOC101856278	6.73414	5.26944	1.82452	2.88812	0.00387553	0.631945	uncharacterized protein LOC101856278 isoform
LOC118477537	58.7605	0.786358	0.273268	2.87761	0.00400699	0.640253	lncRNA_uncharacterized LOC118477537
LOC101854879	2520.41	0.81451	0.283311	2.87497	0.00404068	0.640253	diacylglycerol lipase-alpha
LOC101848347	629.646	1.5178	0.531005	2.85836	0.0042584	0.65653	uncharacterized protein LOC101848347
LOC101854486	296.58	1.09354	0.382645	2.85785	0.00426528	0.65653	eukaryotic translation initiation factor 2-alpha kinase
LOC101862823	21.9755	0.850242	0.298339	2.84992	0.00437298	0.663038	G patch domain-containing protein 4
LOC101864305	7.30839	2.41914	0.852456	2.83785	0.00454183	0.663038	uncharacterized protein LOC101864305
LOC101853339	308.394	0.675161	0.23869	2.82861	0.00467503	0.663038	perilipin-2
LOC101856813	426.912	0.759331	0.268742	2.8255	0.00472067	0.663038	cleft lip and palate transmembrane protein 1 homolog isoform
LOC101845520	30.3609	0.93389	0.330889	2.82236	0.00476709	0.663038	uncharacterized protein LOC101845520
LOC101860512	627.705	0.814359	0.288753	2.82026	0.00479843	0.663038	monocarboxylate transporter 13
LOC101850135	51.2861	-0.790808	0.280416	-2.82012	0.00480058	0.663038	uncharacterized protein LOC101850135
LOC101850190	954.033	0.621376	0.220808	2.8141	0.00489135	0.663038	ER lumen protein-retaining receptor 2
LOC101852582	5.6466	4.57822	1.62694	2.81401	0.00489273	0.663038	uncharacterized protein LOC101852582
LOC118478372	133.772	1.03692	0.368794	2.81167	0.00492858	0.663038	snRNA_U1 spliceosomal RNA
LOC101863014	25.0283	1.39105	0.494747	2.81163	0.00492915	0.663038	extensin
LOC101856834	36.9925	0.952908	0.339663	2.80545	0.00502464	0.663038	major facilitator superfamily domain-containing protein 1
LOC101859029	7.70246	1.76337	0.630366	2.79737	0.00515201	0.663038	formin-2
LOC101857747	564.815	1.24689	0.446122	2.79494	0.00519089	0.663038	dolichyl-diphosphooligosaccharide--protein glycosyltransferase subunit STT3A
LOC101851908	498.397	0.588366	0.211331	2.7841	0.00536764	0.663038	uncharacterized protein LOC101851908 isoform
LOC101848703	16.739	4.5322	1.63115	2.77853	0.00546052	0.663038	canalicular multispecific organic anion transporter 1
LOC101860867	3.97184	-2.23352	0.804016	-2.77795	0.0054703	0.663038	uncharacterized protein LOC101860867
LOC101845954	120.755	0.963135	0.346738	2.7777	0.00547443	0.663038	acid phosphatase type 7
LOC101855227	192.862	2.20964	0.796768	2.77326	0.00554981	0.663038	uncharacterized protein LOC101855227
LOC101857248	172.541	0.819809	0.29596	2.77	0.00560563	0.663038	RING finger protein 121
LOC101852489	1.43341	3.70793	1.33913	2.76891	0.00562435	0.663038	uncharacterized protein LOC101852489
LOC101863684	2.53749	4.80212	1.73553	2.76695	0.00565831	0.663038	beta-mannosidase
LOC101849147	1626.52	0.639016	0.231119	2.76488	0.00569435	0.663038	lysosomal aspartic protease
LOC101863994	461.677	-0.649959	0.235682	-2.75778	0.00581961	0.663038	tricarboxylate transport protein, mitochondrial
LOC101856344	12.167	3.81028	1.3819	2.75727	0.00582854	0.663038	uncharacterized protein LOC101856344
LOC101846727	114.391	0.818398	0.297035	2.75522	0.0058652	0.663038	acyl-CoA:lysophosphatidylglycerol acyltransferase 1
LOC101853136	4.93076	2.18966	0.79538	2.75297	0.00590565	0.663038	tight junction protein ZO-2
LOC101858992	186.238	-0.688486	0.250347	-2.75013	0.00595716	0.663038	probable RNA-binding protein EIF1AD
LOC101860584	2397.56	0.904617	0.329086	2.74888	0.00597994	0.663038	uncharacterized protein LOC101860584
LOC101856105	4.67844	3.16389	1.15116	2.74843	0.00598814	0.663038	probable sodium/potassium/calcium exchanger CG1090
LOC100533411	113.915	10.2996	3.7483	2.74781	0.00599955	0.663038	pedal peptide 2
LOC101854826	138.431	0.987517	0.359388	2.74778	0.00600004	0.663038	histone H3
LOC101846752	53.3716	0.911871	0.332045	2.74623	0.0060285	0.663038	uncharacterized protein LOC101846752
LOC101863414	67.9454	1.00137	0.364936	2.74394	0.00607059	0.663038	solute carrier family 35 member C2
LOC101861688	23.6392	0.969982	0.354273	2.73795	0.0061823	0.663038	ectonucleotide pyrophosphatase/phosphodiesterase family member 5
LOC101862085	285.622	2.0943	0.765309	2.73654	0.00620884	0.663038	uncharacterized protein LOC101862085
LOC106013221	14.9421	-1.89816	0.696149	-2.72666	0.00639792	0.663038	lncRNA_uncharacterized LOC106013221
LOC101848098	56.7734	1.75904	0.64623	2.72199	0.00648892	0.663038	trithorax group protein osa
LOC106011374	6.78947	2.77155	1.01856	2.72104	0.00650775	0.663038	uncharacterized protein LOC106011374
LOC101847663	46.5175	0.72103	0.264993	2.72094	0.0065096	0.663038	histone H2A deubiquitinase MYSM1 isoform
LOC101861225	429.61	1.11528	0.410024	2.72005	0.00652724	0.663038	G-protein coupled receptor-associated protein LMBRD2
LOC101854945	93.4103	0.731277	0.268856	2.71995	0.0065291	0.663038	sialin
LOC101852676	3.57679	-2.50139	0.922296	-2.71213	0.00668523	0.663038	uncharacterized protein LOC101852676
LOC101861818	3700.59	-0.664478	0.245206	-2.70988	0.00673077	0.663038	probable serine/threonine-protein kinase irlF
LOC101847265	553.542	0.75506	0.278893	2.70735	0.00678234	0.663038	60S ribosomal protein L13
LOC118478707	7.40422	2.18302	0.806687	2.70615	0.00680678	0.663038	lncRNA_uncharacterized LOC118478707
LOC101850474	66.4804	-0.595118	0.220184	-2.70283	0.00687526	0.663038	3-ketoacyl-CoA thiolase, mitochondrial
LOC101849885	207.368	-0.640627	0.2371	-2.70192	0.00689395	0.663038	pyridoxine/pyridoxamine 5'-phosphate oxidase
LOC101862257	221.295	0.679874	0.251723	2.70089	0.00691551	0.663038	lysosomal alpha-mannosidase
LOC101862945	64.1809	0.935566	0.346648	2.69889	0.00695709	0.663038	putative sodium-coupled neutral amino acid transporter 10 isoform
LOC101849122	2.60167	3.6	1.33579	2.69503	0.00703816	0.663038	uncharacterized protein LOC101849122
LOC101851572	1128.83	1.2686	0.471158	2.69252	0.0070915	0.663038	dolichyl-diphosphooligosaccharide--protein glycosyltransferase subunit STT3B
LOC101846262	2010.21	0.69584	0.258452	2.69234	0.00709524	0.663038	uncharacterized protein LOC101846262
LOC101850656	32.8006	-0.917406	0.341189	-2.68885	0.00716979	0.663038	lncRNA_uncharacterized LOC101850656, transcript variant
LOC101856165	155.442	0.866213	0.322241	2.68809	0.00718628	0.663038	transmembrane protein 201 isoform
LOC101846900	8.34814	3.09694	1.15236	2.68749	0.00719911	0.663038	sodium/glucose cotransporter 4
LOC101855926	193.466	-0.853701	0.318182	-2.68306	0.00729523	0.667718	nitrilase and fragile histidine triad fusion protein NitFhit
LOC101854796	16.3878	1.86784	0.696989	2.67987	0.00736501	0.669943	tyrosine-protein phosphatase 10D
LOC101852325	500.855	1.12065	0.418673	2.67666	0.00743591	0.670478	patched domain-containing protein 3
LOC101863811	318.606	1.31289	0.490711	2.6755	0.00746189	0.670478	uncharacterized protein LOC101863811
LOC101863927	7.44107	-3.2649	1.22658	-2.66179	0.00777253	0.673852	uncharacterized protein LOC101863927 isoform
LOC101847025	186.707	0.608241	0.228639	2.66027	0.00780777	0.673852	glycosylated lysosomal membrane protein A isoform
LOC101864340	21.7824	1.14693	0.431531	2.65781	0.0078651	0.673852	RNA 3'-terminal phosphate cyclase
LOC106013224	25.0772	1.65086	0.622386	2.65246	0.00799073	0.674559	lncRNA_uncharacterized LOC106013224, transcript variant
LOC101862387	71.3035	0.625207	0.235903	2.65028	0.0080426	0.674559	N-alpha-acetyltransferase 25, NatB auxiliary subunit
LOC101859670	8.58488	1.31248	0.495677	2.64785	0.00810055	0.674559	YEATS domain-containing protein 4
LOC101861094	3809.75	-1.03114	0.389436	-2.64777	0.0081024	0.674559	uncharacterized protein LOC101861094
LOC101859935	26.0855	0.785625	0.29702	2.64503	0.00816843	0.676236	lncRNA_uncharacterized LOC101859935
LOC101854824	2.65336	3.74342	1.41932	2.63747	0.00835261	0.681493	thioredoxin domain-containing protein 12 isoform
LOC101846820	37.513	0.686479	0.260608	2.63414	0.00843507	0.681493	putative oxidoreductase YteT
LOC101854078	8.06927	1.6615	0.63105	2.63291	0.00846558	0.681493	uncharacterized protein LOC101854078
LOC101864611	23.1163	1.0278	0.390912	2.62924	0.00855758	0.681493	autism susceptibility gene 2 protein
LOC101862026	38.7409	0.855262	0.325305	2.62911	0.00856091	0.681493	vezatin
LOC101857879	121.295	1.23858	0.471184	2.62866	0.00857231	0.681493	endonuclease V
LOC118477536	22.7393	1.33263	0.507545	2.62565	0.00864845	0.681493	lncRNA_uncharacterized LOC118477536
LOC101861393	84.8875	0.640741	0.244264	2.62316	0.00871195	0.681493	glutamine synthetase
LOC101847701	119.753	0.707634	0.269812	2.6227	0.00872373	0.681493	GRIP and coiled-coil domain-containing protein 2
LOC101859582	33.4058	-0.969877	0.369854	-2.62233	0.00873319	0.681493	intraflagellar transport protein 57 homolog
LOC101855197	645.708	0.803904	0.307505	2.61428	0.00894169	0.681493	sterol regulatory element-binding protein 1
LOC101863793	4.21729	2.20944	0.847191	2.60796	0.00910831	0.681493	piggyBac transposable element-derived protein 4-like
LOC118478055	4.26307	3.13803	1.20364	2.60712	0.0091307	0.681493	lncRNA_uncharacterized LOC118478055
LOC101856379	46.752	0.870566	0.334215	2.60481	0.0091926	0.681493	cystinosin
LOC101859105	471.436	0.591419	0.227195	2.60314	0.00923755	0.681493	ribosome maturation protein SBDS
LOC101849926	12.9894	-1.81029	0.695608	-2.60246	0.00925582	0.681493	CD9 antigen
LOC101854331	205.722	9.25929	3.55826	2.60219	0.00926295	0.681493	uncharacterized protein LOC101854331
LOC106011146	353.174	2.99134	1.15164	2.59747	0.00939139	0.681493	uncharacterized protein LOC106011146
LOC101848682	26.9698	3.59426	1.38542	2.59434	0.00947722	0.681493	canalicular multispecific organic anion transporter 2
LOC101863560	9.31601	1.12662	0.43462	2.5922	0.00953645	0.681493	telomerase protein component 1
LOC101861454	240.375	-0.674086	0.260257	-2.59008	0.00959529	0.681493	trifunctional enzyme subunit beta, mitochondrial
LOC101856905	292.084	0.752112	0.290914	2.58534	0.00972819	0.681493	aspartyl aminopeptidase isoform
LOC101846419	259.034	0.836354	0.32382	2.58277	0.00980102	0.681493	zinc transporter 5
LOC101863164	13.5343	3.55694	1.3778	2.58161	0.00983399	0.681493	uncharacterized protein LOC101863164
LOC101845385	297.8	0.63667	0.246678	2.58097	0.00985218	0.681493	reticulophagy regulator 3
LOC101858268	125.393	1.17704	0.45637	2.57915	0.00990452	0.681493	organic cation transporter protein
LOC101853308	1483.58	1.28964	0.500075	2.57889	0.00991181	0.681493	M-phase phosphoprotein 8
LOC101852365	148.069	3.05536	1.18592	2.57636	0.00998457	0.681493	uncharacterized protein LOC101852365
LOC101846861	117.186	1.24501	0.483387	2.57559	0.0100068	0.681493	uncharacterized protein LOC101846861
LOC101847868	115.375	1.1163	0.433583	2.5746	0.0100356	0.681493	E3 ubiquitin-protein ligase synoviolin B isoform
LOC101845056	379.881	0.899448	0.350309	2.56759	0.0102409	0.685953	zinc transporter 7 isoform
LOC101847894	101.667	0.97659	0.382355	2.55414	0.010645	0.702701	transmembrane protein adipocyte-associated 1 homolog
LOC101856072	46.4808	-0.905074	0.354875	-2.5504	0.0107598	0.702701	DNA polymerase epsilon subunit 3
LOC101861224	27.6524	1.09401	0.430236	2.54283	0.010996	0.702701	multidrug resistance-associated protein 4
LOC118477925	2.71296	3.4688	1.3643	2.54256	0.0110044	0.702701	lncRNA_uncharacterized LOC118477925
LOC101859427	25.4751	0.93127	0.366735	2.53935	0.0111058	0.702701	uncharacterized protein LOC101859427
LOC101864543	41.5337	0.651809	0.256683	2.53935	0.0111058	0.702701	cytochrome P450/steroid 17-alpha-hydroxylase/17,20 lyase
LOC101862111	674.85	0.85927	0.338478	2.53863	0.0111287	0.702701	NPC intracellular cholesterol transporter 1
LOC101863186	3.73445	4.87455	1.92214	2.536	0.0112126	0.702701	uncharacterized protein LOC101863186
LOC101862135	149.751	0.733458	0.289372	2.53466	0.0112558	0.702701	phospholipid phosphatase 2
LOC101847420	21.2947	0.897261	0.354196	2.53323	0.0113016	0.702701	monocarboxylate transporter isoform
LOC101858213	2.67091	3.53902	1.40151	2.52514	0.0115651	0.707478	uncharacterized protein LOC101858213
LOC101857515	275.669	-0.589796	0.233605	-2.52476	0.0115777	0.707478	nuclear migration protein nudC
LOC106012895	191.467	0.928688	0.368149	2.52259	0.0116495	0.707478	uncharacterized protein LOC106012895
LOC118477575	145.465	0.685144	0.272092	2.51806	0.0118004	0.707478	lncRNA_uncharacterized LOC118477575
LOC101860355	45.1685	0.771461	0.306594	2.51623	0.0118617	0.707478	thioredoxin-related transmembrane protein 2-B
LOC101851551	577.635	0.585844	0.232894	2.5155	0.0118865	0.707478	lysophospholipid acyltransferase 1
LOC101847991	49.6614	1.61186	0.641035	2.51447	0.0119213	0.707478	integumentary mucin C.1
LOC101857949	20.3936	1.02594	0.408217	2.51322	0.0119635	0.707478	RAB11-binding protein RELCH
LOC101856135	41.2045	1.4233	0.567327	2.50877	0.0121151	0.707478	hepatic lectin
LOC106013429	1.97349	3.89938	1.55451	2.50843	0.0121269	0.707478	epidermal growth factor-like protein 7
LOC101861835	21.0138	0.875096	0.348868	2.50839	0.0121283	0.707478	metallophosphoesterase 1
LOC101857628	124.226	0.892771	0.356094	2.50712	0.0121719	0.707478	uncharacterized protein LOC101857628
LOC101862078	863.772	0.867286	0.346533	2.50275	0.0123232	0.707478	transmembrane 9 superfamily member 4 isoform
LOC101851898	43.1877	3.40705	1.36142	2.50256	0.0123297	0.707478	extracellular matrix protein 3
LOC101861159	4.30614	2.17166	0.868437	2.50066	0.0123963	0.707478	ATP-binding cassette sub-family A member 3
LOC118478175	24.6112	-1.40652	0.562461	-2.50066	0.0123964	0.707478	lncRNA_uncharacterized LOC118478175
LOC101845816	115.576	1.12665	0.450593	2.50037	0.0124063	0.707478	multidrug resistance-associated protein 1
LOC101854988	42.2573	2.26253	0.905716	2.49806	0.0124876	0.707478	heparan sulfate glucosamine 3-O-sulfotransferase 5
LOC101847890	868.928	0.954292	0.383059	2.49124	0.0127298	0.707478	autophagy-related protein 9A
LOC101845474	2508.9	0.58919	0.236643	2.48978	0.0127821	0.707478	transmembrane protein 184B
LOC101858957	259.591	1.39815	0.561742	2.48894	0.0128124	0.707478	uncharacterized protein LOC101858957
LOC101863239	5.24063	3.34738	1.348	2.48321	0.0130203	0.707478	multidrug resistance-associated protein 1
LOC101852874	14.6093	2.33227	0.939927	2.48134	0.0130891	0.707478	FMRFamide receptor
LOC101861271	13.1458	1.26139	0.509054	2.47791	0.0132156	0.707478	kinesin-like protein KIF11-B isoform
LOC101845935	749.373	0.614809	0.248148	2.47759	0.0132275	0.707478	cadherin EGF LAG seven-pass G-type receptor 1
LOC101862372	26.8423	0.747707	0.302008	2.47579	0.0132943	0.707478	uncharacterized protein LOC101862372
LOC101857877	538.917	1.06115	0.429046	2.47327	0.0133882	0.707478	ATP-binding cassette sub-family B member 6, mitochondrial
LOC101860671	137.227	1.51772	0.615394	2.46625	0.0136535	0.707478	uncharacterized protein LOC101860671
LOC101855313	97.9916	0.712385	0.288905	2.46581	0.0136703	0.707478	nuclear factor NF-kappa-B p105 subunit isoform
LOC101852725	606.546	0.823323	0.333998	2.46505	0.0136993	0.707478	uncharacterized protein LOC101852725
LOC101861122	189.07	0.843844	0.342592	2.46312	0.0137734	0.707478	manganese-transporting ATPase 13A1
LOC101851508	140.138	1.18919	0.483093	2.46162	0.0138312	0.707478	hepatocyte nuclear factor 4-gamma
LOC101864308	34.6742	0.630884	0.256368	2.46086	0.0138606	0.707478	nucleolar protein dao-5
LOC101863978	729.074	0.852705	0.346591	2.46026	0.0138835	0.707478	multidrug resistance-associated protein 1 isoform
LOC101844960	54.7385	0.769893	0.313246	2.45779	0.0139794	0.707478	tyrosine-protein kinase TXK isoform
LOC101850672	30.4193	1.27537	0.519119	2.45679	0.0140184	0.707478	dol-P-Man:Man(5)GlcNAc(2)-PP-Dol alpha-1,3-mannosyltransferase
LOC101863996	17.5214	1.00017	0.407517	2.45431	0.0141155	0.707478	major facilitator superfamily domain-containing protein 1
LOC101853032	2.67526	3.60748	1.47018	2.45377	0.0141366	0.707478	cubilin
LOC101858400	41.0679	-1.6831	0.686432	-2.45196	0.0142082	0.707478	brorin
LOC101846431	565.053	0.657394	0.268159	2.45151	0.0142258	0.707478	methylsterol monooxygenase 1
LOC101854754	78.4844	-0.722612	0.295114	-2.44859	0.0143418	0.707478	uncharacterized protein LOC101854754
LOC101853304	240.323	0.726671	0.296791	2.44843	0.0143482	0.707478	uncharacterized protein LOC101853304
LOC101847187	402.295	0.97677	0.398941	2.44841	0.0143488	0.707478	prominin-1 isoform
LOC101860100	283.375	1.18928	0.485903	2.44757	0.0143822	0.707478	thrombospondin type-1 domain-containing protein 4 isoform
LOC101859662	38.7374	-0.880416	0.359782	-2.44708	0.0144018	0.707478	octopamine receptor 2-like
LOC101864068	86.3585	0.644106	0.263217	2.44705	0.0144031	0.707478	multidrug resistance-associated protein 5
LOC101852530	77.5654	0.90394	0.370334	2.44088	0.0146516	0.709383	zinc finger protein 622
LOC101856377	29.5008	1.93392	0.792508	2.44026	0.0146769	0.709383	histone H1.2 isoform
LOC101864613	10.9979	1.37687	0.564264	2.44012	0.0146825	0.709383	phosphoinositide 3-kinase adapter protein 1
LOC101859248	1348.47	0.77735	0.318957	2.43716	0.0148032	0.709747	mesocentin
LOC101863573	177.682	1.18002	0.484533	2.43537	0.0148766	0.709747	multidrug resistance-associated protein 1 isoform
LOC101859344	25.9788	0.801287	0.329385	2.43267	0.0149878	0.709747	homeobox protein PKNOX1
LOC106011372	2.31959	2.8622	1.17757	2.43061	0.0150736	0.709747	sperm surface protein Sp17
LOC101849863	6.94062	6.39908	2.63286	2.43047	0.0150793	0.709747	flocculation protein FLO11
LOC118477356	111.263	0.63979	0.263377	2.42918	0.0151331	0.709747	UDP-xylose and UDP-N-acetylglucosamine transporter-like
LOC101853537	61.7232	1.01143	0.4166	2.42781	0.0151902	0.709747	stimulated by retinoic acid gene 6 protein-like
LOC118477590	4.61473	2.02366	0.834563	2.42481	0.0153162	0.709747	snRNA_U12 minor spliceosomal RNA
LOC101859727	18.2241	2.47577	1.0227	2.42082	0.0154854	0.709791	CCN family member 2
LOC101846655	2.89649	3.55531	1.46956	2.4193	0.0155503	0.709791	uncharacterized protein LOC101846655
LOC101858179	162.627	0.755494	0.31257	2.41704	0.0156473	0.709791	folliculin-interacting protein isoform
LOC118478224	10470.1	0.919801	0.380557	2.41699	0.0156496	0.709791	snRNA_U1 spliceosomal RNA
LOC101845374	57.6748	0.786908	0.325626	2.4166	0.0156663	0.709791	zinc transporter ZIP1
LOC101850817	42.2076	0.715638	0.296237	2.41576	0.0157025	0.709791	uncharacterized protein LOC101850817 isoform
LOC101859933	82.1716	0.904394	0.374972	2.4119	0.0158697	0.711232	ubiquitin carboxyl-terminal hydrolase 40
LOC101859411	14.935	1.59797	0.662594	2.41168	0.0158792	0.711232	chitotriosidase-1
LOC101855425	29.7834	-0.94375	0.391806	-2.40872	0.0160087	0.713183	deoxyuridine 5'-triphosphate nucleotidohydrolase
LOC101859700	1764.34	-0.727586	0.302283	-2.40697	0.0160855	0.713585	phosphoglycerate kinase
LOC101857009	41.0938	0.82491	0.343027	2.4048	0.0161815	0.713585	battenin
LOC118477277	18.6325	1.75572	0.73061	2.40309	0.0162574	0.713585	uncharacterized protein LOC118477277
LOC118478721	11.2499	2.63757	1.09929	2.39934	0.0164246	0.713585	myelin transcription factor 1-like
LOC101847052	515.652	0.68444	0.28543	2.39792	0.0164884	0.713585	lanosterol 14-alpha demethylase
LOC101853418	24.409	0.678472	0.282967	2.39771	0.016498	0.713585	membrane-associated guanylate kinase, WW and PDZ domain-containing protein 1
LOC101858585	28.0246	1.12943	0.471897	2.39338	0.016694	0.713585	high-affinity choline transporter 1
LOC101861248	8.99598	1.61428	0.674949	2.39171	0.01677	0.713585	uncharacterized protein LOC101861248
LOC101861558	310.697	-0.587315	0.245624	-2.39111	0.0167974	0.713585	bromodomain-containing protein DDB_G0270170
LOC101854850	2.6311	2.95218	1.23529	2.38988	0.016854	0.713585	zinc finger BED domain-containing protein 5-like
LOC101856990	8.34929	-2.32486	0.975171	-2.38405	0.0171234	0.713585	uncharacterized protein LOC101856990
LOC101858900	208.922	0.825779	0.346564	2.38276	0.0171834	0.713585	lysine--tRNA ligase
LOC118478081	6.769	1.55745	0.653965	2.38155	0.0172399	0.713585	snoRNA_small nucleolar RNA U54
LOC118478678	66.9866	4.90826	2.06168	2.38072	0.0172791	0.713585	lncRNA_uncharacterized LOC118478678
LOC118477146	20.441	0.866191	0.363877	2.38045	0.0172914	0.713585	poly(ADP-ribose) glycohydrolase 1-like
LOC101854263	21.5172	1.06304	0.446833	2.37906	0.0173567	0.713585	solute carrier family 17 member 9 isoform
LOC101849591	55.1922	0.628804	0.264379	2.37842	0.0173872	0.713585	GPI mannosyltransferase 3
LOC101849159	2.76208	2.46207	1.03713	2.37393	0.0176001	0.713585	protein-glutamine gamma-glutamyltransferase K
LOC101862417	193.248	0.92625	0.390272	2.37334	0.0176278	0.713585	store-operated calcium entry-associated regulatory factor
LOC118477283	6.83208	1.56696	0.660489	2.37243	0.0176715	0.713585	lncRNA_uncharacterized LOC118477283
LOC101860364	2.61796	2.50462	1.05671	2.37021	0.0177782	0.713585	adenylate cyclase type 3
LOC101853769	31.4771	-0.796366	0.336004	-2.37011	0.0177829	0.713585	glutaredoxin
LOC101863484	24.429	-1.31301	0.55433	-2.36864	0.0178538	0.713585	probable tubulin polyglutamylase TTLL9
LOC101863670	749.012	0.582604	0.246103	2.36732	0.0179173	0.713585	translocation protein SEC63 homolog isoform
LOC101854271	389.585	0.753798	0.318455	2.36704	0.0179308	0.713585	ATP-binding cassette sub-family A member 3
LOC101864193	63.545	0.949456	0.401164	2.36675	0.0179451	0.713585	transmembrane protein 98
LOC101851432	82.3734	-0.740343	0.312812	-2.36674	0.0179457	0.713585	lncRNA_uncharacterized LOC101851432
LOC101859380	1202.11	0.658211	0.278334	2.36483	0.0180386	0.714121	piezo-type mechanosensitive ion channel component 1
LOC101860487	2.83825	4.94892	2.09373	2.36368	0.0180943	0.714121	testis-specific serine/threonine-protein kinase 4
LOC101846770	68.3105	0.589898	0.249755	2.3619	0.0181814	0.714121	vacuole membrane protein 1 isoform
LOC101856397	48.8199	-0.724196	0.306863	-2.36	0.0182748	0.714121	agrin
LOC101857037	14756.3	-0.593677	0.251583	-2.35977	0.0182864	0.714121	fructose-bisphosphate aldolase
LOC101864633	113.929	0.974636	0.413322	2.35805	0.018371	0.714121	protein O-mannosyl-transferase TMTC3
LOC118477435	9.61042	2.48622	1.05458	2.35754	0.0183967	0.714121	lncRNA_uncharacterized LOC118477435
LOC101859740	65.3156	0.997354	0.423174	2.35684	0.0184311	0.714121	kazrin isoform
LOC101862431	1.65203	-4.1271	1.7516	-2.35619	0.0184636	0.714121	uncharacterized protein LOC101862431
LOC101857777	264.431	1.27827	0.543354	2.35256	0.0186447	0.715106	leukocyte receptor cluster member 9
LOC101864406	38.6394	0.6997	0.297428	2.3525	0.0186477	0.715106	GPI transamidase component PIG-T
LOC101859808	29.6447	-0.753143	0.320242	-2.35179	0.0186832	0.715106	2,4-dienoyl-CoA reductase, mitochondrial
LOC106011386	1.86289	3.10268	1.32086	2.349	0.0188241	0.717471	leucine-rich repeat and fibronectin type III domain-containing protein 1-like protein
LOC101859781	40.3484	1.3475	0.573739	2.34863	0.0188424	0.717471	lachesin
LOC101858122	37.7974	1.11808	0.476431	2.34678	0.0189366	0.719202	LOW QUALITY PROTEIN: uncharacterized protein LOC101858122
LOC101850385	48.7194	0.671988	0.286483	2.34565	0.0189941	0.719531	eukaryotic translation initiation factor 6
LOC101856118	34.5228	0.956461	0.407976	2.3444	0.0190575	0.72008	dual specificity protein phosphatase 12
LOC101853445	5.97888	2.89339	1.2348	2.3432	0.0191192	0.720564	universal stress protein YxiE
LOC101861028	2.33889	4.7641	2.03497	2.34112	0.0192262	0.722373	lncRNA_uncharacterized LOC101861028
LOC101859972	1218.49	0.727689	0.310973	2.34004	0.0192816	0.722373	uncharacterized protein LOC101859972
LOC101856311	180.921	1.3627	0.582497	2.33941	0.0193143	0.722373	uncharacterized protein LOC101856311
LOC101854936	193.637	-0.715207	0.305914	-2.33794	0.0193905	0.723388	uncharacterized protein LOC101854936
LOC101858324	154.592	1.03513	0.444439	2.32908	0.0198549	0.736982	uncharacterized protein LOC101858324
LOC101860051	49.8465	-1.11238	0.478132	-2.32652	0.019991	0.739228	adenylate kinase 8
LOC101862333	15.8794	0.952205	0.409365	2.32605	0.0200157	0.739228	nuclear receptor ROR-gamma
LOC101864293	3.32192	2.11909	0.912172	2.32313	0.0201722	0.741316	brain protein I3
LOC101853562	113.863	0.814816	0.351444	2.31848	0.0204233	0.741544	UNC93-like protein MFSD11
LOC101861749	118.724	1.02119	0.440715	2.31713	0.0204968	0.741544	E3 ubiquitin-protein ligase RNF139
LOC101847179	521.806	0.926729	0.399998	2.31683	0.0205129	0.741544	ATP-binding cassette sub-family C member 9 isoform
LOC106012466	3.16254	2.06205	0.890057	2.31676	0.0205167	0.741544	putative uncharacterized protein DDB_G0277255
LOC101857527	335.037	0.763496	0.329815	2.31492	0.0206174	0.741544	transmembrane protein 87A
LOC101852950	1017.3	0.723122	0.312791	2.31184	0.0207868	0.741544	sodium/hydrogen exchanger 9
LOC118478485	6.06197	1.31265	0.567802	2.3118	0.0207885	0.741544	snoRNA_small nucleolar SNORD12/SNORD106
LOC101854902	81.5906	0.983686	0.425599	2.3113	0.0208164	0.741544	sodium/hydrogen exchanger 2
LOC101848149	27.6768	-0.659152	0.285377	-2.30976	0.0209015	0.741544	IQ and ubiquitin-like domain-containing protein
LOC101845730	34.5296	1.02074	0.442817	2.30512	0.0211601	0.741544	phosphatidylinositol-glycan biosynthesis class W protein
LOC101852125	10.0877	3.3398	1.4489	2.30505	0.0211636	0.741544	FRAS1-related extracellular matrix protein 2
LOC101847075	156.071	0.879834	0.381746	2.30476	0.0211799	0.741544	dual specificity protein phosphatase 10
LOC101847980	123.022	0.627319	0.272959	2.29822	0.0215495	0.741544	palmitoyltransferase ZDHHC6 isoform
LOC100533344	107.196	0.76602	0.333359	2.29788	0.0215685	0.741544	presenilin 1-1
LOC101851003	249.024	0.710193	0.309203	2.29685	0.0216273	0.741544	uncharacterized protein LOC101851003
LOC101845269	2.31696	4.10522	1.78964	2.29388	0.0217977	0.741544	ADP-ribosylation factor 1
LOC118477554	79.2826	1.03529	0.452107	2.28992	0.0220258	0.741544	lncRNA_uncharacterized LOC118477554
LOC118478845	25.52	-0.964305	0.421417	-2.28825	0.0221232	0.741544	lncRNA_uncharacterized LOC118478845
LOC101864029	24.4781	1.83089	0.801844	2.28334	0.0224102	0.741544	L-threonine 3-dehydrogenase, mitochondrial
LOC101847368	826.138	0.581035	0.254496	2.28309	0.0224253	0.741544	cationic amino acid transporter 4
LOC101864283	10.3587	-1.02709	0.450597	-2.2794	0.0226431	0.741544	multiple epidermal growth factor-like domains protein 10
LOC101846050	106.171	0.593603	0.260705	2.27691	0.0227914	0.741544	neuronal acetylcholine receptor subunit alpha-9-like precursor
LOC101853558	48.4498	-1.52013	0.668164	-2.27508	0.022901	0.741544	troponin I
LOC101850924	251.665	0.822118	0.361411	2.27475	0.0229212	0.741544	mesencephalic astrocyte-derived neurotrophic factor homolog
LOC101848621	8.83135	1.38142	0.60748	2.27402	0.022965	0.741544	uncharacterized protein LOC101848621
LOC101849366	212.174	0.821108	0.361098	2.27392	0.0229708	0.741544	melanoma inhibitory activity protein 2
LOC101848688	227.537	0.581474	0.255723	2.27384	0.0229755	0.741544	mannose-1-phosphate guanyltransferase beta
LOC101859950	890.85	1.26162	0.554999	2.27318	0.0230151	0.741544	fos-related antigen 2
LOC101852698	94.088	0.833883	0.366857	2.27304	0.0230235	0.741544	lysophospholipid acyltransferase 7
LOC118477150	20.0751	1.15932	0.510394	2.27143	0.0231209	0.741544	F-box/LRR-repeat protein 8-like
LOC101862103	8.73374	-0.998931	0.440041	-2.27008	0.0232025	0.741544	uncharacterized protein LOC101862103
LOC118478682	901.746	1.20467	0.530907	2.26908	0.0232636	0.741544	lncRNA_uncharacterized LOC118478682
LOC101849709	79.2464	0.646282	0.284992	2.26772	0.0233461	0.741544	density-regulated protein homolog
LOC101854505	16.9898	1.05399	0.464984	2.26672	0.0234073	0.741544	zinc finger protein DZIP1L
LOC101853151	4.126	2.9563	1.30663	2.26254	0.0236641	0.741544	cartilage matrix protein
LOC101848728	72.362	2.75982	1.2199	2.26233	0.0236772	0.741544	complement C3
LOC101852221	8.28071	1.21633	0.537819	2.26159	0.0237225	0.741544	cytochrome P450 3A24
LOC118478217	54.7814	0.764598	0.338495	2.25882	0.0238947	0.741544	voltage-dependent calcium channel type A subunit alpha-1-like isoform
LOC101852037	9.55348	-1.01694	0.450507	-2.25733	0.0239874	0.741544	uncharacterized protein LOC101852037
LOC101861104	39.4652	3.6783	1.62972	2.25702	0.0240071	0.741544	uncharacterized protein LOC101861104
LOC101845292	24.0024	-0.583695	0.258932	-2.25424	0.0241808	0.741544	general transcription factor IIH subunit 2
LOC101856508	146.74	1.11019	0.493106	2.25143	0.0243584	0.741544	major facilitator superfamily domain-containing protein 6-A
LOC101846803	16.5752	2.23122	0.991098	2.25126	0.0243689	0.741544	ultraviolet-B receptor UVR8
LOC101845764	1014.52	0.753375	0.334717	2.25078	0.0243992	0.741544	uncharacterized protein LOC101845764 isoform
LOC101853276	207.571	0.699483	0.310855	2.25019	0.024437	0.741544	alpha-N-acetylglucosaminidase
LOC101862926	2.35129	3.97327	1.77111	2.24337	0.024873	0.741544	uncharacterized protein LOC101862926
LOC118477638	1.28586	3.34539	1.49129	2.24328	0.024879	0.741544	lncRNA_uncharacterized LOC118477638
LOC101845719	142.453	0.920605	0.410451	2.24291	0.0249026	0.741544	cyclin-D1-binding protein 1 homolog
LOC101853658	16.1463	-0.852118	0.38037	-2.24024	0.0250756	0.741544	stabilizer of axonemal microtubules 2
LOC101856721	159.201	0.642828	0.286984	2.23995	0.0250945	0.741544	E3 ubiquitin-protein ligase MARCHF6
LOC101861155	329.223	1.01195	0.451832	2.23965	0.0251138	0.741544	hypoxia up-regulated protein 1
LOC101849932	208.109	0.697701	0.311646	2.23876	0.0251714	0.741544	protein lifeguard 2
LOC101864432	5.25	1.52523	0.682007	2.23638	0.0253269	0.741544	tRNA dimethylallyltransferase
LOC101851245	33.9723	-0.846093	0.378347	-2.23629	0.0253328	0.741544	uncharacterized protein LOC101851245
LOC101861889	39.6594	1.79884	0.804393	2.23627	0.0253338	0.741544	uncharacterized protein LOC101861889
LOC101848874	40.7561	0.899922	0.402624	2.23514	0.0254081	0.741544	transmembrane protein 209
LOC106014070	22.9201	1.22641	0.548837	2.23456	0.0254465	0.741544	von Willebrand factor A domain-containing protein 3B
LOC101845004	378.714	0.759314	0.339846	2.23429	0.0254639	0.741544	UDP-glucose:glycoprotein glucosyltransferase 1
LOC101864129	18.759	1.59307	0.713134	2.23391	0.0254893	0.741544	uncharacterized protein LOC101864129
LOC101854938	3289.52	0.746967	0.334395	2.23378	0.0254973	0.741544	ATP-binding cassette sub-family A member 5
LOC106013653	18.4985	1.27662	0.571686	2.23308	0.0255434	0.741544	uncharacterized protein LOC106013653
LOC101848676	2.06064	4.14903	1.86128	2.22913	0.0258055	0.741544	histone H1-delta-like
LOC101859648	8.04087	-1.12216	0.503545	-2.22852	0.0258458	0.741544	crossover junction endonuclease MUS81
LOC101860398	27.3291	-0.663756	0.297865	-2.22838	0.0258551	0.741544	probable cysteine--tRNA ligase, mitochondrial
LOC101863688	4.83051	1.63339	0.733017	2.22831	0.02586	0.741544	uncharacterized protein LOC101863688
LOC101850826	89.356	0.831523	0.373167	2.22828	0.0258615	0.741544	diacylglycerol lipase-beta isoform
LOC101861258	103.251	0.973088	0.436814	2.2277	0.0259008	0.741544	uncharacterized protein LOC101861258
LOC106013919	6.65188	1.25917	0.565392	2.22708	0.025942	0.741544	solute carrier family 52, riboflavin transporter, member 3-B
LOC101863104	113.267	-0.714226	0.320708	-2.22703	0.0259455	0.741544	cryptochrome DASH isoform
LOC101857469	129.932	-0.597194	0.268176	-2.22687	0.0259558	0.741544	pre-mRNA-splicing factor CWC22 homolog
LOC101860607	149.433	0.979722	0.440111	2.22608	0.0260088	0.741544	cationic amino acid transporter 4
LOC101845244	3.27957	2.07381	0.932354	2.22428	0.0261299	0.741544	uncharacterized protein LOC101845244
LOC101861321	106.427	0.742735	0.334245	2.22212	0.026275	0.741544	ceramide phosphoethanolamine synthase isoform
LOC101846344	323.556	0.734061	0.330498	2.22107	0.0263461	0.741544	cyclic AMP-responsive element-binding protein 3-like protein 3-B isoform
LOC101845708	328.802	1.38368	0.623009	2.22097	0.026353	0.741544	cartilage matrix protein
LOC101845648	5.30474	1.46418	0.65938	2.22055	0.0263818	0.741544	uncharacterized protein LOC101845648 isoform
LOC101859201	3.29989	-4.40041	1.98218	-2.21998	0.0264201	0.741544	neuropeptide Y receptor type 5-like
LOC101845652	21.0546	0.69608	0.313686	2.21904	0.0264842	0.741544	transmembrane protein 117
LOC101857375	29.7831	0.742733	0.334755	2.21874	0.0265047	0.741544	tRNA-dihydrouridine(47) synthase [NAD(P)(+)]-like isoform
LOC101855577	204.622	-0.638543	0.287942	-2.21761	0.0265814	0.741544	calcyphosin-like protein
LOC101864490	25.601	0.762528	0.343885	2.2174	0.0265961	0.741544	protein LMBR1L
LOC101851093	7.4472	1.26408	0.570573	2.21546	0.0267287	0.741544	cytochrome P450 3A
LOC106011500	25.0556	1.81137	0.817809	2.21491	0.0267663	0.741544	uncharacterized protein LOC106011500
LOC106010998	32.8634	0.689538	0.311557	2.2132	0.0268839	0.741544	uncharacterized protein LOC106010998
LOC101862698	10.6866	1.46311	0.661593	2.2115	0.0270014	0.741544	sodium-dependent neutral amino acid transporter B(0)AT1
LOC101853253	153.543	0.690768	0.312365	2.21141	0.0270075	0.741544	uncharacterized protein LOC101853253 isoform
LOC101864631	25.5287	0.87435	0.39561	2.21013	0.027096	0.741544	transmembrane protein 241
LOC101848454	176.59	0.711055	0.321784	2.20972	0.0271243	0.741544	N-acetylneuraminate 9-O-acetyltransferase
LOC101855941	175.362	0.632842	0.286508	2.20881	0.0271878	0.741544	Golgi pH regulator isoform
LOC101852864	18.8649	1.22376	0.554802	2.20577	0.0274003	0.741544	high affinity cAMP-specific 3',5'-cyclic phosphodiesterase 7A
LOC101846169	101.16	0.730065	0.331116	2.20486	0.0274638	0.741544	ras-GEF domain-containing family member 1B
LOC101861209	5.33072	2.0606	0.935059	2.20371	0.0275446	0.741544	uncharacterized protein LOC101861209
LOC101847221	57.1473	1.50019	0.681004	2.20291	0.0276011	0.741544	uncharacterized protein LOC101847221
LOC118479166	1144.27	0.934873	0.424479	2.2024	0.0276369	0.741544	snRNA_U4 spliceosomal RNA
LOC101855637	2.49836	3.38864	1.53925	2.20149	0.0277013	0.741544	pancreatic lipase-related protein 2
LOC101846238	128.709	0.595263	0.270482	2.20075	0.0277539	0.741544	PRELI domain containing protein 3B
LOC101858021	67.1467	0.702372	0.31921	2.20035	0.0277824	0.741544	serine/arginine repetitive matrix protein 2 isoform
LOC101845144	143.778	0.71686	0.32582	2.20018	0.0277944	0.741544	B-cell linker protein
LOC101860474	15.4261	2.68115	1.22014	2.19742	0.0279906	0.741544	uncharacterized protein LOC101860474
LOC101858091	189.669	0.839632	0.382487	2.19519	0.0281496	0.741544	uncharacterized protein LOC101858091
LOC101864437	33.3652	-0.769409	0.350718	-2.19381	0.0282492	0.741544	turripeptide Lol9.1
LOC101845785	10.9327	1.26735	0.577787	2.19346	0.0282745	0.741544	uncharacterized protein LOC101845785
LOC101848008	836.148	0.67147	0.306213	2.19282	0.0283203	0.741544	sterol regulatory element-binding protein cleavage-activating protein
LOC101859551	155.815	0.601816	0.274475	2.19261	0.0283355	0.741544	major facilitator superfamily domain-containing protein 10 isoform
LOC101855943	40.1435	0.739277	0.337296	2.19178	0.0283955	0.741544	uncharacterized protein LOC101855943 isoform
LOC101855872	38.8296	0.823245	0.37598	2.1896	0.0285535	0.741544	Krueppel-like factor luna
LOC118478849	5.14332	1.37448	0.627818	2.1893	0.0285751	0.741544	lncRNA_uncharacterized LOC118478849
LOC101850068	97.8162	0.874073	0.399335	2.18882	0.0286097	0.741544	transmembrane protein 116
LOC101857052	122.714	1.10464	0.505349	2.18589	0.0288236	0.743862	transmembrane protein 179 isoform
LOC101861711	54.4412	0.591909	0.270903	2.18495	0.0288925	0.744335	syntaxin-7
LOC101859926	118.863	0.603345	0.276427	2.18266	0.0290611	0.747372	equilibrative nucleoside transporter 3
LOC101852062	92.5374	0.622656	0.285801	2.17863	0.0293589	0.74847	RING finger protein 145
LOC101864055	144.747	0.653089	0.299786	2.17852	0.0293674	0.74847	H(+)/Cl(-) exchange transporter 5
LOC101860186	123.73	0.981888	0.45106	2.17685	0.0294919	0.74847	nucleoporin NDC1 isoform
LOC101852358	19.058	0.785935	0.361046	2.17683	0.0294935	0.74847	cytosolic Fe-S cluster assembly factor nubp1-A
LOC101860275	96.3615	1.35414	0.622849	2.17411	0.0296972	0.74847	zinc finger protein 628
LOC101855543	130.239	1.30822	0.602158	2.17256	0.0298133	0.74847	putative transporter SVOPL
LOC118479060	14.4247	0.829367	0.382062	2.17077	0.0299487	0.74847	lncRNA_uncharacterized LOC118479060
LOC101861418	122.798	0.661906	0.305083	2.1696	0.0300373	0.74847	transmembrane protein 185A
LOC101860490	18.2466	0.704916	0.324914	2.16954	0.0300414	0.74847	phosphatidylinositol 3-kinase regulatory subunit gamma
LOC101856612	20.7231	0.936306	0.431612	2.16932	0.0300582	0.74847	5'-nucleotidase domain-containing protein 1
LOC101851209	300.851	1.17726	0.542872	2.16857	0.0301155	0.74847	mucin-5AC
LOC100533448	5.85959	3.57125	1.64764	2.16749	0.0301974	0.74847	pleurin precursor
LOC101848523	72.1833	0.930395	0.429498	2.16624	0.0302931	0.74847	organic cation/carnitine transporter 7
LOC100533437	20.8534	6.42034	2.96431	2.16588	0.0303204	0.74847	FRFamide precursor protein precursor
LOC101846884	2.62828	4.32818	1.99876	2.16543	0.0303547	0.74847	sodium-dependent glucose transporter 1B
LOC101850313	11.2667	4.76424	2.20106	2.16452	0.0304244	0.74847	ADP-ribosylation factor
LOC101853815	1.49907	3.46246	1.60103	2.16265	0.0305683	0.748509	glutamate receptor ionotropic, delta-1
LOC101851296	4.23242	2.18232	1.00916	2.16252	0.0305783	0.748509	sodium-dependent phosphate transport protein 2B
LOC101854417	96.9274	0.905214	0.418902	2.16092	0.0307016	0.748637	protein-cysteine N-palmitoyltransferase HHAT isoform
LOC101851450	312.282	0.687213	0.318181	2.15982	0.0307868	0.748637	uncharacterized protein LOC101851450
LOC101863478	51.9747	1.19251	0.553186	2.15571	0.0311064	0.750282	lncRNA_uncharacterized LOC101863478
LOC101846661	16.5529	0.8742	0.405534	2.15568	0.031109	0.750282	splicing factor ESS-2 homolog
LOC101863073	24.7547	1.17254	0.544151	2.1548	0.0311772	0.750698	ABC transporter B family member 25
LOC106012757	7.65784	-1.3561	0.629586	-2.15395	0.0312443	0.751086	lncRNA_uncharacterized LOC106012757
LOC101863959	135.121	-0.632824	0.293938	-2.15291	0.0313255	0.751811	deoxynucleoside triphosphate triphosphohydrolase SAMHD1
LOC101846019	48.5789	-1.1511	0.535342	-2.15021	0.0315385	0.75256	transforming growth factor-beta-induced protein ig-h3
LOC101853785	89.3461	0.595438	0.277115	2.1487	0.0316583	0.75256	exportin-T isoform
LOC106011087	7.09945	1.91874	0.893269	2.148	0.0317139	0.75256	Y+L amino acid transporter 2
LOC101850470	1.03665	3.13317	1.45957	2.14664	0.0318222	0.75256	heparan sulfate glucosamine 3-O-sulfotransferase 3B1-like
LOC100533433	451.376	0.687799	0.32049	2.14609	0.0318659	0.75256	voltage-dependent calcium channel type A subunit alpha-1
LOC118479110	3.05477	2.11254	0.986683	2.14105	0.0322701	0.759637	lncRNA_uncharacterized LOC118479110
LOC101854974	3601.66	-0.596658	0.279271	-2.13649	0.0326397	0.760439	hemicentin-1
LOC101853026	140.193	0.742198	0.347622	2.13508	0.0327549	0.760439	ras-related protein Rab-1B
LOC101847525	21.6727	-0.846576	0.396802	-2.13349	0.0328842	0.760439	mitochondrial transcription rescue factor 1
LOC101854553	60.7121	1.76799	0.829729	2.13081	0.033105	0.760439	uncharacterized protein LOC101854553
LOC101852498	24.5007	-0.641146	0.300921	-2.13061	0.0331212	0.760439	coiled-coil domain-containing protein 61
LOC101863893	4.7955	1.47794	0.693723	2.13044	0.0331353	0.760439	probable peptide chain release factor C12orf65 homolog, mitochondrial
LOC101860362	31.9963	0.635433	0.298304	2.13015	0.0331594	0.760439	coronin-7
LOC101849449	2.46054	2.3836	1.1193	2.12955	0.0332091	0.760439	baculoviral IAP repeat-containing protein 2-like
LOC101855504	26.8523	1.36881	0.642841	2.12931	0.0332284	0.760439	protocadherin alpha-11 isoform
LOC101852757	12.3876	-1.85811	0.87323	-2.12786	0.0333489	0.760439	neuropilin and tolloid-like protein 1
LOC101863116	11.0986	1.14225	0.536929	2.12737	0.0333891	0.760439	lncRNA_uncharacterized LOC101863116
LOC101861202	23.7299	3.45556	1.62454	2.1271	0.0334122	0.760439	uncharacterized protein LOC101861202
LOC101858521	108.074	1.15263	0.541958	2.12679	0.0334372	0.760439	myb-like protein I
LOC118477524	4.55335	1.4099	0.663317	2.12553	0.0335427	0.760439	uncharacterized protein LOC118477524
LOC101849752	142.101	0.776516	0.365721	2.12324	0.0337334	0.762777	alpha-protein kinase 1
LOC106011116	9.66396	1.93709	0.912428	2.12301	0.0337532	0.762777	lncRNA_uncharacterized LOC106011116
LOC101859667	2.88465	2.61438	1.23294	2.12044	0.0339688	0.763326	adenylate cyclase type 3
LOC101853868	49.1421	0.761426	0.359188	2.11985	0.0340183	0.763326	lncRNA_uncharacterized LOC101853868
LOC101846268	19.7287	0.901159	0.425232	2.11922	0.0340723	0.763326	WD repeat, SAM and U-box domain-containing protein 1 isoform
LOC106012178	16.4781	1.1009	0.519936	2.11737	0.0342288	0.763326	uncharacterized protein LOC106012178
LOC101848146	177.639	-0.611099	0.288748	-2.11638	0.0343128	0.763326	uncharacterized protein LOC101848146
LOC101862636	238.525	0.810119	0.382845	2.11605	0.0343405	0.763326	GRB2-associated-binding protein 1 isoform
LOC101851409	59.0102	-1.63126	0.770936	-2.11594	0.0343498	0.763326	ALK tyrosine kinase receptor
LOC101861036	91.5626	0.964608	0.456201	2.11444	0.0344779	0.763326	dual adapter for phosphotyrosine and 3-phosphotyrosine and 3-phosphoinositide
LOC101857174	205.83	0.889431	0.42093	2.11301	0.0345995	0.763326	ADP-ribosylation factor-like protein 15
LOC106014030	46.7695	1.17165	0.554534	2.11286	0.0346129	0.763326	uncharacterized protein LOC106014030
LOC101859074	512.762	0.597249	0.282808	2.11185	0.034699	0.763326	protein dopey-1
LOC101852126	4.15855	1.59486	0.755223	2.11177	0.0347061	0.763326	RNA 3'-terminal phosphate cyclase-like protein
LOC118477857	24.3113	1.08549	0.514871	2.10828	0.0350066	0.766504	lncRNA_uncharacterized LOC118477857
LOC101860535	7.7079	1.15698	0.550077	2.10331	0.0354389	0.767513	piggyBac transposable element-derived protein 4
LOC101864264	853.438	1.19712	0.569311	2.10275	0.035488	0.767513	chitinase-like protein PB1E7.04c isoform
LOC101859283	243.33	0.864989	0.411629	2.10138	0.0356078	0.767513	rho-related GTP-binding protein RhoN
LOC101850755	366.644	0.674341	0.321009	2.10069	0.0356682	0.767513	ethanolaminephosphotransferase 1
LOC101856633	119.017	0.6786	0.323053	2.10058	0.0356777	0.767513	E3 ubiquitin-protein ligase AMFR
LOC101853970	14.3791	2.6159	1.24709	2.0976	0.0359402	0.768522	putative GPI-anchored protein pfl2
LOC101862577	259.921	0.697964	0.332961	2.09624	0.0360613	0.768522	ganglioside GM2 activator
LOC101863568	203.285	0.755128	0.36082	2.09281	0.0363661	0.768522	leukocyte elastase inhibitor isoform
LOC101861687	33.8849	-0.961239	0.459479	-2.09202	0.0364368	0.768522	uncharacterized protein LOC101861687 isoform
LOC118478875	33.3091	-0.685184	0.327721	-2.09075	0.0365501	0.768522	phospholipid scramblase 1-like
LOC101856234	17.9586	0.763112	0.365104	2.09012	0.0366066	0.768522	proton-coupled amino acid transporter 4
LOC101852115	9.02175	1.06417	0.509155	2.09008	0.036611	0.768522	mediator of RNA polymerase II transcription subunit 4
LOC101849216	74.5926	0.965422	0.462252	2.08852	0.036751	0.770359	unhealthy ribosome biogenesis protein 2 homolog
LOC101851164	39.6811	1.00461	0.48142	2.08676	0.0369094	0.772581	uncharacterized protein LOC101851164
LOC101855491	95.9319	0.876029	0.420006	2.08575	0.0370012	0.773404	zinc finger-containing ubiquitin peptidase 1 isoform
LOC101851790	26.1041	0.748611	0.359112	2.08462	0.0371039	0.774279	GPI mannosyltransferase 4
LOC106011328	87.8878	0.701328	0.33665	2.08326	0.037228	0.774279	solute carrier family 22 member 5
LOC101845010	324.308	0.748178	0.359174	2.08305	0.0372464	0.774279	tribbles homolog 2
LOC101864275	153.789	0.677741	0.325371	2.08298	0.0372533	0.774279	nicalin-1
LOC101854941	17.3163	1.0011	0.481162	2.08058	0.0374723	0.776315	serine/threonine-protein phosphatase 2A catalytic subunit beta isoform
LOC101849916	152.484	0.970037	0.466324	2.08018	0.0375093	0.776315	arf-GAP with Rho-GAP domain, ANK repeat and PH domain-containing protein 1
LOC101864071	11.6198	-1.45021	0.698056	-2.0775	0.0377551	0.777708	neurofilament heavy polypeptide
LOC101859026	1112.74	1.47333	0.709547	2.07644	0.0378531	0.777708	uncharacterized protein LOC101859026
LOC101853452	184.42	0.633593	0.305142	2.07639	0.0378578	0.777708	beta-1,4-mannosyltransferase egh
LOC101863915	32.2332	6.46429	3.1138	2.07601	0.0378929	0.777708	uncharacterized protein LOC101863915
LOC118478483	4.81717	1.32988	0.641489	2.07312	0.0381616	0.777708	snoRNA_small nucleolar SNORD12/SNORD106
LOC101859724	30.8222	0.932303	0.449791	2.07275	0.0381958	0.777708	leucine-rich repeat-containing protein 40
LOC101856245	66.4511	0.614212	0.296424	2.07207	0.0382588	0.777708	Golgi apparatus membrane protein TVP23 homolog B
LOC101852538	74.7088	-0.91809	0.443308	-2.071	0.0383592	0.777708	potassium voltage-gated channel subfamily H member 4 isoform
LOC101847047	8.05198	-1.41824	0.684838	-2.07091	0.0383675	0.777708	MORN repeat-containing protein 3
LOC101849201	18.0862	-2.18349	1.05464	-2.07036	0.0384185	0.777708	opioid-binding protein/cell adhesion molecule homolog
LOC101861408	89.4445	1.03467	0.499775	2.07027	0.0384273	0.777708	DNA polymerase alpha catalytic subunit isoform
GPHA	1.83548	-3.84366	1.8568	-2.07004	0.0384483	0.777708	glycoprotein hormone alpha subunit
LOC101864417	157.214	-0.704996	0.340848	-2.06836	0.0386065	0.777708	uncharacterized protein LOC101864417
LOC101862309	21.2347	0.924657	0.447062	2.0683	0.0386122	0.777708	TLC domain-containing protein 5
LOC101846824	362.814	0.819595	0.396323	2.068	0.0386399	0.777708	angiopoietin-related protein 6
LOC101845924	1.84499	4.26271	2.0614	2.06787	0.0386522	0.777708	uncharacterized protein LOC101845924
LOC101859902	28.8176	-0.714349	0.345685	-2.06648	0.0387836	0.777708	patj homolog
LOC101857806	15.0431	1.87449	0.908066	2.06427	0.0389922	0.777708	ATP-binding cassette sub-family A member 7
LOC101855492	9.38252	2.10369	1.02053	2.06136	0.0392684	0.777708	GTPase IMAP family member 8
LOC101859517	4.90144	5.71092	2.77078	2.06113	0.0392911	0.777708	innexin unc-9
LOC106011225	1.52074	2.77113	1.34453	2.06104	0.039299	0.777708	lncRNA_uncharacterized LOC106011225
LOC101858383	2.36948	3.561	1.72948	2.059	0.0394943	0.777708	titin homolog
LOC101863680	30.7769	1.84725	0.897617	2.05795	0.039595	0.777708	NF-kappa-B inhibitor cactus
LOC101861057	85.2147	0.683942	0.332511	2.0569	0.0396958	0.777708	GPI mannosyltransferase 1 isoform
LOC101858940	15.4375	0.737441	0.358849	2.05501	0.0398776	0.777708	ERI1 exoribonuclease 3
LOC101851015	5.94703	1.09977	0.535216	2.05481	0.0398974	0.777708	zinc finger protein 93-like
LOC106013493	19.1022	-0.765987	0.372839	-2.05447	0.03993	0.777708	lncRNA_uncharacterized LOC106013493
LOC101846004	33.904	1.72771	0.840969	2.05443	0.0399345	0.777708	histone H1-delta
LOC101852463	61.3568	0.646538	0.314869	2.05336	0.0400377	0.777708	thioredoxin domain-containing protein 11 isoform
LOC118477120	3.80867	1.6207	0.789303	2.05334	0.04004	0.777708	protein-serine O-palmitoleoyltransferase porcupine-like
LOC101859906	28.751	-0.805396	0.392538	-2.05176	0.0401925	0.777708	Sjoegren syndrome nuclear autoantigen 1 homolog
LOC101849943	19.3275	0.840067	0.40957	2.05109	0.0402577	0.777708	cell division cycle protein 123 homolog
LOC101847037	7.20643	1.13407	0.553333	2.04952	0.0404116	0.777708	serine--tRNA synthetase-like protein Slimp
LOC106013475	55.0486	0.754247	0.368331	2.04774	0.0405853	0.777708	ecdysone-induced protein 74EF
LOC101848617	961.713	-2.53351	1.23739	-2.04747	0.0406119	0.777708	multiple epidermal growth factor-like domains protein 6
LOC101862738	714.638	0.983829	0.480574	2.04719	0.0406391	0.777708	adhesion G protein-coupled receptor L1
LOC101857565	117.799	0.626795	0.306367	2.04589	0.040767	0.777708	neogenin
LOC101859052	6.51068	1.69795	0.830536	2.04441	0.0409133	0.777708	para-nitrobenzyl esterase
LOC101863392	89.5575	0.996616	0.487487	2.0444	0.0409145	0.777708	solute carrier family 28 member 3
LOC101860920	314.99	-0.68544	0.335325	-2.0441	0.0409433	0.777708	asparagine synthetase [glutamine-hydrolyzing]
LOC101862773	61.7718	0.647157	0.316628	2.0439	0.0409634	0.777708	protein O-mannosyl-transferase 2
LOC101855407	5.32844	1.5838	0.774914	2.04384	0.040969	0.777708	zinc finger protein GLI2
LOC101851350	3.39452	-1.55277	0.759817	-2.04361	0.0409921	0.777708	annexin A4
LOC101862059	33.4268	-0.618041	0.302516	-2.043	0.0410522	0.777708	B9 domain-containing protein 2
LOC101854289	108.505	0.871987	0.426924	2.04249	0.041103	0.777708	lncRNA_uncharacterized LOC101854289
LOC101863645	16.5947	0.817326	0.400388	2.04134	0.0412173	0.777708	uncharacterized protein LOC101863645
LOC101846637	31.3901	-0.745173	0.365357	-2.03957	0.0413931	0.777708	uncharacterized protein LOC101846637
LOC101856162	32.5537	0.632783	0.310277	2.03942	0.0414085	0.777708	uncharacterized protein LOC101856162 isoform
LOC101845888	7.86486	-1.04696	0.513705	-2.03806	0.0415439	0.777708	HEAT repeat-containing protein 4 isoform
LOC101850091	20.4537	1.0629	0.521863	2.03674	0.041676	0.777708	multiple epidermal growth factor-like domains protein 10 isoform
LOC101849419	22.3368	0.642181	0.315451	2.03576	0.0417747	0.777708	WD repeat-containing protein 74
LOC101852280	166.315	0.892984	0.438668	2.03567	0.0417833	0.777708	mucin-19
LOC101846988	35.968	0.666952	0.327774	2.03479	0.0418721	0.777708	uncharacterized protein LOC101846988
LOC101862976	9.04241	2.13319	1.04879	2.03395	0.0419569	0.777708	sporulation-specific protein 15
LOC101849253	69.026	0.691231	0.340112	2.03236	0.0421167	0.777708	phosphatidylinositol N-acetylglucosaminyltransferase subunit C
LOC101848971	10.4768	0.995885	0.490074	2.03211	0.0421423	0.777708	type-1 angiotensin II receptor-associated protein-like
LOC101849272	58.0635	1.32282	0.651031	2.03188	0.0421654	0.777708	probable phospholipid-transporting ATPase IF
LOC101854403	36.2305	1.31614	0.649844	2.02531	0.0428351	0.780883	somatostatin receptor type 2
LOC101856231	1.20051	2.99249	1.47809	2.02457	0.0429113	0.780883	monocarboxylate transporter 3
LOC101854886	133.583	0.666949	0.329703	2.02288	0.0430854	0.780883	multidrug resistance-associated protein 7 isoform
LOC101855515	52.3631	0.806263	0.398791	2.02177	0.0432006	0.780883	rhomboid-related protein 4
LOC118477974	1.98043	2.50076	1.23708	2.0215	0.0432279	0.780883	lncRNA_uncharacterized LOC118477974
LOC101845482	12.8531	-1.4741	0.729387	-2.02101	0.043279	0.780883	protein boule-like
LOC101853654	92.4536	0.584086	0.289028	2.02086	0.0432941	0.780883	nuclear hormone receptor HR96
LOC101858422	72.2037	0.669741	0.332074	2.01684	0.0437118	0.787008	protein LTO1 homolog isoform
LOC118478607	11.8982	0.957978	0.475501	2.01467	0.0439391	0.787008	lncRNA_uncharacterized LOC118478607
LOC101856691	250.607	0.6855	0.340312	2.01433	0.0439752	0.787008	protein disulfide-isomerase A6
LOC101852772	237.499	-1.02776	0.510263	-2.01417	0.0439917	0.787008	tubby-related protein 3 isoform
LOC106011556	16.1576	0.690101	0.342709	2.01367	0.0440447	0.787008	sideroflexin-2
LOC101848383	77.2059	0.646341	0.321102	2.01288	0.0441271	0.787008	uncharacterized protein LOC101848383
LOC101854110	31.9912	0.587828	0.29219	2.0118	0.044241	0.787008	XK-related protein 6
LOC101845348	64.1049	1.09991	0.546799	2.01155	0.0442675	0.787008	heparan-sulfate 6-O-sulfotransferase 2
LOC101861801	2.34086	3.28788	1.63503	2.0109	0.0443358	0.787008	cytochrome P450 3A56
LOC106012542	11.2215	1.05911	0.526876	2.01017	0.044413	0.787008	phospholipase D1
LOC100533447	4491.72	-0.605905	0.301487	-2.00972	0.0444611	0.787008	cytoplasmic intermediate filament protein A
LOC101860155	2.42274	1.91841	0.954647	2.00955	0.0444792	0.787008	ATP-dependent DNA helicase Q4
LOC101845822	14.8978	0.814821	0.405645	2.0087	0.0445687	0.787008	serine/threonine-protein kinase RIO1
LOC118478572	5.59008	1.38517	0.689819	2.00802	0.0446413	0.787008	lncRNA_uncharacterized LOC118478572
LOC101845741	3.21181	4.0005	1.99255	2.00773	0.0446725	0.787008	bone morphogenetic protein 2
LOC101847717	56.6473	0.669661	0.334209	2.00372	0.0451	0.788431	ADAM 17-like protease
LOC106013540	52.171	0.784899	0.391727	2.00369	0.0451036	0.788431	U1 small nuclear ribonucleoprotein 70 kDa
LOC118479078	44.1641	0.834221	0.416479	2.00303	0.0451738	0.788686	pectinesterase inhibitor 10-like
LOC106011465	2.67139	-2.44451	1.2207	-2.00255	0.0452253	0.788686	uncharacterized protein LOC106011465
LOC101845138	102.477	0.593555	0.296616	2.00109	0.0453825	0.788893	uncharacterized protein LOC101845138 isoform
LOC101850912	39.2115	0.692952	0.346395	2.00047	0.0454496	0.788893	uncharacterized protein LOC101850912
LOC101853184	193.227	0.682207	0.341939	1.99511	0.0460306	0.793148	divalent-cation tolerance protein CutA
LOC101852271	8.95413	1.56925	0.786699	1.99472	0.0460732	0.793148	cell division control protein 42 homolog
LOC101860751	197.767	0.772202	0.387244	1.9941	0.0461413	0.793368	solute carrier family 43 member 3
LOC106011553	8.68592	1.37425	0.689837	1.99214	0.0463556	0.794298	DEP domain-containing protein 1A
LOC101859895	33.3104	1.33713	0.672118	1.98943	0.0466534	0.794342	uncharacterized protein LOC101859895
LOC101853013	40.5341	1.44572	0.72673	1.98935	0.0466627	0.794342	zinc transporter ZIP1
LOC101861068	2.19564	2.94273	1.47948	1.98903	0.0466978	0.794342	putative protein TPRXL
LOC101853973	90.9805	0.635725	0.320088	1.98609	0.0470228	0.794342	uncharacterized protein LOC101853973
LOC106014126	2.49078	-2.22664	1.12134	-1.9857	0.0470669	0.794342	rotatin-like
LOC101861740	3.26012	2.71948	1.37102	1.98354	0.0473066	0.794342	uncharacterized protein LOC101861740
LOC101864519	5.61672	2.49087	1.25625	1.98278	0.0473921	0.794342	annulin
GPB5	1.64507	-4.82998	2.43648	-1.98236	0.0474387	0.794342	glycoprotein hormone beta subunit
LOC101859565	148.679	0.865395	0.436734	1.98152	0.0475332	0.794342	toll-like receptor 4
LOC101845425	176.056	0.700705	0.353629	1.98147	0.0475387	0.794342	lysosomal-trafficking regulator isoform
LOC101851512	40.3591	0.794308	0.400938	1.98112	0.0475776	0.794342	diacylglycerol kinase delta
LOC101857669	14.997	1.30949	0.661046	1.98093	0.0475987	0.794342	mitogen-activated protein kinase 14
LOC101848051	3.33807	1.71065	0.864189	1.97948	0.0477618	0.794342	nuclear receptor ROR-alpha
LOC101855902	156.317	0.863055	0.43617	1.97871	0.0478487	0.794342	uncharacterized protein LOC101855902
LOC101852213	31.0776	0.828663	0.418985	1.97779	0.0479529	0.794342	lysosomal cobalamin transporter ABCD4
LOC101846158	8.69672	1.01647	0.513942	1.97778	0.0479532	0.794342	uncharacterized protein LOC101846158
LOC101859536	52.4256	0.647613	0.327533	1.97725	0.0480138	0.794342	phosphatidylserine synthase 1
LOC101859278	10.9558	-0.920476	0.465677	-1.97664	0.0480825	0.794342	cytochrome b5 domain-containing protein 1
LOC101845448	448.585	-0.709507	0.359077	-1.97592	0.0481636	0.794342	F-box only protein 32
LOC101856865	9.89206	1.03624	0.524608	1.97527	0.0482376	0.794342	vitamin D3 receptor B
LOC101848197	3.77992	1.67049	0.845762	1.97513	0.0482536	0.794342	uncharacterized protein LOC101848197 isoform
LOC101845963	52.3483	0.829054	0.420136	1.9733	0.0484618	0.794342	acetyl-coenzyme A transporter 1
LOC101849283	247.038	0.639552	0.32414	1.97307	0.0484876	0.794342	solute carrier family 35 member F5
LOC101857194	8.23516	1.37383	0.696673	1.97199	0.0486107	0.794342	caspase-6
LOC101862489	6.88737	2.6193	1.32835	1.97185	0.0486272	0.794342	galaxin
LOC101855927	10.2987	-0.830461	0.421239	-1.97147	0.0486698	0.794342	tubulin delta chain isoform
LOC101855413	1.48833	3.31177	1.68099	1.97013	0.048823	0.794342	advillin
LOC106013369	3.05726	2.16291	1.09798	1.9699	0.0488499	0.794342	uncharacterized protein LOC106013369
LOC101845912	209.668	-2.06283	1.04793	-1.96847	0.0490143	0.794342	uncharacterized protein LOC101845912
LOC101856046	11.9744	0.776891	0.394735	1.96813	0.0490525	0.794342	two pore potassium channel protein sup-9-like
LOC101847003	19.8111	-1.45646	0.740266	-1.96748	0.0491281	0.794342	dynein beta chain, ciliary
LOC101861613	12.1942	-0.762072	0.387423	-1.96703	0.04918	0.794342	EEF1A lysine methyltransferase 1
LOC101857802	13.0615	1.74645	0.888092	1.96652	0.0492387	0.794342	MFS-type transporter SLC18B1
LOC101856716	14.2049	0.872178	0.443552	1.96635	0.049258	0.794342	trans-1,2-dihydrobenzene-1,2-diol dehydrogenase
LOC101847623	9.82622	-1.2322	0.627338	-1.96418	0.0495098	0.794342	tektin-3 isoform
LOC101863926	23.2305	2.15811	1.0995	1.96281	0.0496682	0.794342	neuropeptides B/W receptor type 1-like
LOC118478460	12.5631	1.27884	0.651607	1.96259	0.0496939	0.794342	lncRNA_uncharacterized LOC118478460
LOC101863849	9.43212	1.48962	0.759147	1.96223	0.0497363	0.794342	lncRNA_uncharacterized LOC101863849
LOC101864309	30.8084	1.43147	0.729569	1.96207	0.0497542	0.794342	kin of IRRE-like protein 2 isoform
LOC118478712	20.7675	0.701199	0.357546	1.96114	0.0498624	0.794376	lncRNA_uncharacterized LOC118478712
LOC101860115	30.7335	0.699311	0.356768	1.96013	0.0499812	0.794665	uncharacterized protein LOC101860115
LOC101853171	1.33791	2.70836	1.38181	1.96001	0.0499945	0.794665	cytochrome P450 2C15
Related to Figure 2B: Age 1 downregulated mRNA
AGE1.STS_vs_CONTROL Downregulation									AGE1.LTS_vs_CONTROL Downregulation
Feature.ID	baseMean	log2FoldChange	lfcSE	stat	pvalue	padj	Gene.Description		Feature.ID	baseMean	log2FoldChange	lfcSE	stat	pvalue	padj	Gene.Description
LOC101859808	29.6447	-0.753143	0.320242	-2.35179	0.0186832	0.715106	2,4-dienoyl-CoA reductase, mitochondrial		LOC101846990	36.0984	-0.795482	0.345161	-2.30467	0.0211851	0.999557	2-(3-amino-3-carboxypropyl)histidine synthase subunit 1
LOC101850474	66.4804	-0.595118	0.220184	-2.70283	0.00687526	0.663038	3-ketoacyl-CoA thiolase, mitochondrial		LOC101847171	33.1998	-0.58885	0.263539	-2.23439	0.0254573	0.999557	39S ribosomal protein L18, mitochondrial
LOC101860051	49.8465	-1.11238	0.478132	-2.32652	0.019991	0.739228	adenylate kinase 8		LOC101850087	19.239	-1.00369	0.432717	-2.31949	0.0203682	0.999557	39S ribosomal protein S18a, mitochondrial
LOC101856397	48.8199	-0.724196	0.306863	-2.36	0.0182748	0.714121	agrin		LOC101847731	95.1587	-0.67925	0.283842	-2.39306	0.0167087	0.999557	activating signal cointegrator 1 complex subunit 1
LOC101851409	59.0102	-1.63126	0.770936	-2.11594	0.0343498	0.763326	ALK tyrosine kinase receptor		LOC101859068	1093.29	-0.652964	0.271353	-2.40633	0.0161136	0.999557	adenylosuccinate synthetase
LOC101851350	3.39452	-1.55277	0.759817	-2.04361	0.0409921	0.777708	annexin A4		ATRP	129.884	-4.08433	2.02375	-2.01819	0.0435711	0.999557	allatotropin-like peptide
LOC101857188	47.4053	-0.796493	0.264769	-3.00825	0.00262754	0.624506	argininosuccinate lyase		LOC101848461	28.9726	-0.596966	0.283061	-2.10897	0.0349474	0.999557	alpha-ketoglutarate-dependent dioxygenase alkB homolog 6 isoform
LOC101860920	314.99	-0.68544	0.335325	-2.0441	0.0409433	0.777708	asparagine synthetase [glutamine-hydrolyzing]		LOC101863387	5.94524	-1.95595	0.964271	-2.02842	0.042517	0.999557	amine sulfotransferase
LOC101862059	33.4268	-0.618041	0.302516	-2.043	0.0410522	0.777708	B9 domain-containing protein 2		LOC101846821	66.1646	-0.745043	0.228023	-3.26741	0.00108537	0.391466	aminopeptidase B
LOC101861558	310.697	-0.587315	0.245624	-2.39111	0.0167974	0.713585	bromodomain-containing protein DDB_G0270170		LOC101849187	37.0276	-0.616618	0.25189	-2.44796	0.0143666	0.994918	ankyrin repeat and EF-hand domain-containing protein 1
LOC101858400	41.0679	-1.6831	0.686432	-2.45196	0.0142082	0.707478	brorin		LOC101862980	53.5431	-0.818392	0.347507	-2.35504	0.0185209	0.999557	arsenite methyltransferase isoform
LOC101855577	204.622	-0.638543	0.287942	-2.21761	0.0265814	0.741544	calcyphosin-like protein		LOC101850506	2292.14	-1.08577	0.343861	-3.15759	0.00159078	0.475798	barrier-to-autointegration factor
LOC101849926	12.9894	-1.81029	0.695608	-2.60246	0.00925582	0.681493	CD9 antigen		LOC101857138	19.7371	-0.949188	0.450889	-2.10515	0.0352785	0.999557	cathepsin L1
LOC101852498	24.5007	-0.641146	0.300921	-2.13061	0.0331212	0.760439	coiled-coil domain-containing protein 61		LOC101855291	143.561	-0.915638	0.331376	-2.76314	0.00572481	0.710018	cell cycle checkpoint protein RAD17 isoform
LOC101859648	8.04087	-1.12216	0.503545	-2.22852	0.0258458	0.741544	crossover junction endonuclease MUS81		LOC101845371	301.111	-1.0914	0.41442	-2.63356	0.00844951	0.846344	chromatin assembly factor 1 subunit A-B
LOC101863104	113.267	-0.714226	0.320708	-2.22703	0.0259455	0.741544	cryptochrome DASH isoform		LOC101858475	13.201	-1.0564	0.520598	-2.02921	0.0424366	0.999557	claspin isoform
LOC101859278	10.9558	-0.920476	0.465677	-1.97664	0.0480825	0.794342	cytochrome b5 domain-containing protein 1		LOC101859990	39.7416	-0.694315	0.270239	-2.56926	0.0101915	0.882279	coiled-coil domain-containing protein 113
LOC100533447	4491.72	-0.605905	0.301487	-2.00972	0.0444611	0.787008	cytoplasmic intermediate filament protein A		LOC101853756	5.3597	-1.63289	0.691554	-2.36119	0.0182162	0.999557	coiled-coil domain-containing protein 86
LOC101863959	135.121	-0.632824	0.293938	-2.15291	0.0313255	0.751811	deoxynucleoside triphosphate triphosphohydrolase SAMHD1		LOC101845771	46.3856	-0.730242	0.332202	-2.19819	0.0279358	0.999557	COMM domain-containing protein 3
LOC101856409	24.2537	-1.06985	0.300612	-3.55892	0.000372381	0.298143	deoxyribodipyrimidine photo-lyase		LOC101851342	7.35461	-1.52075	0.686147	-2.21636	0.0266669	0.999557	crossover junction endonuclease EME1
LOC101855425	29.7834	-0.94375	0.391806	-2.40872	0.0160087	0.713183	deoxyuridine 5'-triphosphate nucleotidohydrolase		LOC101848649	63.8743	-1.0782	0.377874	-2.85334	0.00432617	0.687958	cytochrome P450 4F22
LOC101856072	46.4808	-0.905074	0.354875	-2.5504	0.0107598	0.702701	DNA polymerase epsilon subunit 3		LOC101859872	37.5265	-0.685816	0.278715	-2.46064	0.0138691	0.984356	deleted in lung and esophageal cancer protein 1
LOC101847003	19.8111	-1.45646	0.740266	-1.96748	0.0491281	0.794342	dynein beta chain, ciliary		LOC101856409	24.2537	-0.950956	0.310666	-3.06102	0.00220583	0.530394	deoxyribodipyrimidine photo-lyase
LOC101861613	12.1942	-0.762072	0.387423	-1.96703	0.04918	0.794342	EEF1A lysine methyltransferase 1		LOC101860043	85.2735	-1.16766	0.44768	-2.60824	0.00910078	0.861572	DIS3-like exonuclease 2
LOC101845448	448.585	-0.709507	0.359077	-1.97592	0.0481636	0.794342	F-box only protein 32		LOC101850276	64.0074	-0.950449	0.467196	-2.03437	0.0419143	0.999557	DNA annealing helicase and endonuclease ZRANB3
LOC101857037	14756.3	-0.593677	0.251583	-2.35977	0.0182864	0.714121	fructose-bisphosphate aldolase		LOC101852408	19.6772	-0.789247	0.317482	-2.48596	0.0129202	0.984356	DNA polymerase delta catalytic subunit
LOC101845292	24.0024	-0.583695	0.258932	-2.25424	0.0241808	0.741544	general transcription factor IIH subunit 2		LOC101848709	63.4087	-0.668254	0.297847	-2.24362	0.0248572	0.999557	dual specificity protein phosphatase 14
LOC101853769	31.4771	-0.796366	0.336004	-2.37011	0.0177829	0.713585	glutaredoxin		LOC101846578	51.1077	-1.978	0.742349	-2.66451	0.00771005	0.82488	dynein heavy chain 3, axonemal
GPHA	1.83548	-3.84366	1.8568	-2.07004	0.0384483	0.777708	glycoprotein hormone alpha subunit		LOC101863671	44.6217	-0.926539	0.261564	-3.5423	0.000396654	0.194567	E3 ubiquitin-protein ligase RNF6 isoform
GPB5	1.64507	-4.82998	2.43648	-1.98236	0.0474387	0.794342	glycoprotein hormone beta subunit		LOC101853646	71.9527	-0.878235	0.27176	-3.23165	0.00123078	0.407919	endoribonuclease LACTB2
LOC101845888	7.86486	-1.04696	0.513705	-2.03806	0.0415439	0.777708	HEAT repeat-containing protein 4 isoform		LOC101849576	267.751	-0.88662	0.312177	-2.84012	0.0045096	0.687958	flap endonuclease GEN homolog 1 isoform
LOC101854974	3601.66	-0.596658	0.279271	-2.13649	0.0326397	0.760439	hemicentin-1		LOC101849513	4.6483	-2.4838	1.26369	-1.96552	0.0493541	0.999557	FMRFamide receptor
LOC101859582	33.4058	-0.969877	0.369854	-2.62233	0.00873319	0.681493	intraflagellar transport protein 57 homolog		LOC101845327	13.6749	-3.06656	1.39415	-2.1996	0.0278356	0.999557	FMRFamide receptor-like
LOC101848149	27.6768	-0.659152	0.285377	-2.30976	0.0209015	0.741544	IQ and ubiquitin-like domain-containing protein		LOC101856769	16.0517	-0.943926	0.46666	-2.02272	0.0431016	0.999557	galactocerebrosidase isoform
LOC101850656	32.8006	-0.917406	0.341189	-2.68885	0.00716979	0.663038	lncRNA_uncharacterized LOC101850656, transcript variant		LOC101864318	163.79	-1.06056	0.528617	-2.00629	0.044825	0.999557	gastrin/cholecystokinin type B receptor isoform
LOC101851432	82.3734	-0.740343	0.312812	-2.36674	0.0179457	0.713585	lncRNA_uncharacterized LOC101851432		LOC101845292	24.0024	-0.702676	0.272466	-2.57895	0.00991017	0.874305	general transcription factor IIH subunit 2
LOC106012757	7.65784	-1.3561	0.629586	-2.15395	0.0312443	0.751086	lncRNA_uncharacterized LOC106012757		LOC101855840	7.64126	-5.29825	2.353	-2.2517	0.0243412	0.999557	girdin
LOC106013221	14.9421	-1.89816	0.696149	-2.72666	0.00639792	0.663038	lncRNA_uncharacterized LOC106013221		LOC101855077	28.229	-1.11046	0.529093	-2.0988	0.0358347	0.999557	hornerin
LOC106013493	19.1022	-0.765987	0.372839	-2.05447	0.03993	0.777708	lncRNA_uncharacterized LOC106013493		LOC101845654	1103.61	-0.729181	0.197844	-3.68563	0.000228133	0.136844	hsp90 co-chaperone Cdc37
LOC118478175	24.6112	-1.40652	0.562461	-2.50066	0.0123964	0.707478	lncRNA_uncharacterized LOC118478175		LOC101859682	8.65557	-1.96217	0.973326	-2.01594	0.0438061	0.999557	inverted formin-2
LOC118478845	25.52	-0.964305	0.421417	-2.28825	0.0221232	0.741544	lncRNA_uncharacterized LOC118478845		LOC101850654	9.74299	-3.89702	1.2549	-3.10544	0.00189999	0.517377	iroquois-class homeodomain protein irx-5
LOC101847525	21.6727	-0.846576	0.396802	-2.13349	0.0328842	0.760439	mitochondrial transcription rescue factor 1		LOC101849525	9.25207	-1.3742	0.553367	-2.48333	0.0130159	0.984356	ketohexokinase
LOC101847047	8.05198	-1.41824	0.684838	-2.07091	0.0383675	0.777708	MORN repeat-containing protein 3		LOC101851432	82.3734	-0.781378	0.32543	-2.40106	0.0163476	0.999557	lncRNA_uncharacterized LOC101851432
LOC101864283	10.3587	-1.02709	0.450597	-2.2794	0.0226431	0.741544	multiple epidermal growth factor-like domains protein 10		LOC101851436	95.2217	-0.918666	0.302902	-3.03288	0.00242229	0.551283	lncRNA_uncharacterized LOC101851436
LOC101848617	961.713	-2.53351	1.23739	-2.04747	0.0406119	0.777708	multiple epidermal growth factor-like domains protein 6		LOC106012439	15.9913	-0.845051	0.428106	-1.97393	0.0483896	0.999557	lncRNA_uncharacterized LOC106012439
LOC101864071	11.6198	-1.45021	0.698056	-2.0775	0.0377551	0.777708	neurofilament heavy polypeptide		LOC106013171	56.192	-0.962489	0.369995	-2.60136	0.00928563	0.861572	lncRNA_uncharacterized LOC106013171
LOC101859201	3.29989	-4.40041	1.98218	-2.21998	0.0264201	0.741544	neuropeptide Y receptor type 5-like		LOC106013940	25.9492	-1.28958	0.310991	-4.14669	3.3731e-05	0.037604	lncRNA_uncharacterized LOC106013940
LOC101852757	12.3876	-1.85811	0.87323	-2.12786	0.0333489	0.760439	neuropilin and tolloid-like protein 1		LOC118477369	1.0897	-3.33787	1.39335	-2.39557	0.0165947	NA	lncRNA_uncharacterized LOC118477369
LOC101855926	193.466	-0.853701	0.318182	-2.68306	0.00729523	0.667718	nitrilase and fragile histidine triad fusion protein NitFhit		LOC118477545	27.5908	-1.24352	0.485143	-2.5632	0.0103713	0.882279	lncRNA_uncharacterized LOC118477545, transcript variant
LOC101857515	275.669	-0.589796	0.233605	-2.52476	0.0115777	0.707478	nuclear migration protein nudC		LOC101851430	15.6696	-2.33814	0.876086	-2.66885	0.00761112	0.82488	LOW QUALITY PROTEIN: myosin heavy chain, striated muscle
LOC101845261	179.355	-1.06162	0.304932	-3.48151	0.000498601	0.322138	O-methyltransferase MdmC		LOC101847525	21.6727	-0.824632	0.412456	-1.99932	0.0455739	0.999557	mitochondrial transcription rescue factor 1
LOC101859662	38.7374	-0.880416	0.359782	-2.44708	0.0144018	0.707478	octopamine receptor 2-like		LOC101854714	39.0498	-0.793266	0.320958	-2.47156	0.0134525	0.984356	mitotic-spindle organizing protein 1
LOC101849201	18.0862	-2.18349	1.05464	-2.07036	0.0384185	0.777708	opioid-binding protein/cell adhesion molecule homolog		LOC101860337	7.80695	-3.49693	1.13559	-3.07938	0.00207429	0.529938	mucin-5AC
LOC101859902	28.8176	-0.714349	0.345685	-2.06648	0.0387836	0.777708	patj homolog		LOC101850977	32.1502	-0.942008	0.36162	-2.60497	0.00918822	0.861572	N-terminal Xaa-Pro-Lys N-methyltransferase 1-A
LOC101846182	31.5733	-0.805421	0.228949	-3.5179	0.000434977	0.30523	peroxisomal targeting signal 2 receptor		LOC101864246	1.12628	-3.29508	1.39451	-2.36289	0.0181333	NA	neutral cholesterol ester hydrolase 1
LOC101859700	1764.34	-0.727586	0.302283	-2.40697	0.0160855	0.713585	phosphoglycerate kinase		LOC101855926	193.466	-0.88526	0.330802	-2.6761	0.00744833	0.82488	nitrilase and fragile histidine triad fusion protein NitFhit
LOC118478875	33.3091	-0.685184	0.327721	-2.09075	0.0365501	0.768522	phospholipid scramblase 1-like		LOC101857515	275.669	-0.685575	0.243008	-2.8212	0.00478438	0.687958	nuclear migration protein nudC
LOC101852538	74.7088	-0.91809	0.443308	-2.071	0.0383592	0.777708	potassium voltage-gated channel subfamily H member 4 isoform		LOC101863846	377.227	-0.755674	0.319169	-2.36763	0.0179024	0.999557	nuclear pore complex protein Nup93
LOC101857469	129.932	-0.597194	0.268176	-2.22687	0.0259558	0.741544	pre-mRNA-splicing factor CWC22 homolog		LOC101855078	103.39	-0.712759	0.289943	-2.45827	0.0139607	0.984356	nucleoporin 88
LOC101860398	27.3291	-0.663756	0.297865	-2.22838	0.0258551	0.741544	probable cysteine--tRNA ligase, mitochondrial		LOC101854593	329.899	-0.751357	0.257025	-2.92328	0.00346365	0.663668	nudC domain-containing protein 2
LOC101858992	186.238	-0.688486	0.250347	-2.75013	0.00595716	0.663038	probable RNA-binding protein EIF1AD		LOC101849201	18.0862	-3.1431	1.11394	-2.82161	0.00477825	0.687958	opioid-binding protein/cell adhesion molecule homolog
LOC101861818	3700.59	-0.664478	0.245206	-2.70988	0.00673077	0.663038	probable serine/threonine-protein kinase irlF		LOC100533411	113.915	-15.6485	3.99019	-3.92175	8.79088e-05	0.0718684	pedal peptide 2
LOC101863484	24.429	-1.31301	0.55433	-2.36864	0.0178538	0.713585	probable tubulin polyglutamylase TTLL9		LOC101856839	70.6063	-0.651225	0.21013	-3.09915	0.00194075	0.517377	peroxisomal membrane protein 11A
LOC101845482	12.8531	-1.4741	0.729387	-2.02101	0.043279	0.780883	protein boule-like		LOC101850172	15.9114	-0.93254	0.346457	-2.69165	0.00710998	0.807311	peroxisomal trans-2-enoyl-CoA reductase
LOC101849885	207.368	-0.640627	0.2371	-2.70192	0.00689395	0.663038	pyridoxine/pyridoxamine 5'-phosphate oxidase		LOC101860360	22.1682	-1.28627	0.51808	-2.48276	0.013037	0.984356	peroxisome assembly protein 26
LOC101845471	73.0197	-1.01135	0.277798	-3.64059	0.000272013	0.298143	rotatin		LOC101859242	17.0004	-0.822255	0.379502	-2.16667	0.0302602	0.999557	peroxisome biogenesis factor 10
LOC106014126	2.49078	-2.22664	1.12134	-1.9857	0.0470669	0.794342	rotatin-like		LOC101855847	21.4347	-0.87482	0.376163	-2.32564	0.0200378	0.999557	pre-mRNA-splicing factor syf1 homolog
LOC101859906	28.751	-0.805396	0.392538	-2.05176	0.0401925	0.777708	Sjoegren syndrome nuclear autoantigen 1 homolog		LOC101861121	42.5521	-0.894971	0.319677	-2.79961	0.00511648	0.687958	pre-rRNA-processing protein TSR2 homolog isoform
LOC100533400	412.321	-0.583013	0.162387	-3.59027	0.00033033	0.298143	SNAP-25		LOC101848174	8.25205	-1.51301	0.51458	-2.94029	0.00327905	0.663479	probable RNA-binding protein EIF1AD
LOC101853658	16.1463	-0.852118	0.38037	-2.24024	0.0250756	0.741544	stabilizer of axonemal microtubules 2		LOC101857940	904.392	-0.594907	0.206708	-2.87801	0.00400192	0.687958	programmed cell death 6-interacting protein
LOC101845101	132.623	-2.65621	0.873256	-3.04173	0.00235219	0.601908	suppressor of tumorigenicity 14 protein homolog		LOC101856177	29.462	-1.01335	0.354957	-2.85485	0.00430573	0.687958	protein NDUFAF4 homolog
LOC101847623	9.82622	-1.2322	0.627338	-1.96418	0.0495098	0.794342	tektin-3 isoform		LOC101847494	83.0539	-0.885631	0.37371	-2.36983	0.0177962	0.999557	protein O-glucosyltransferase 1
LOC101846019	48.5789	-1.1511	0.535342	-2.15021	0.0315385	0.75256	transforming growth factor-beta-induced protein ig-h3		LOC101848316	410.598	-0.9765	0.314457	-3.10535	0.00190054	0.517377	protein preY, mitochondrial
LOC101863994	461.677	-0.649959	0.235682	-2.75778	0.00581961	0.663038	tricarboxylate transport protein, mitochondrial		LOC101845790	16.3046	-0.947599	0.417909	-2.26748	0.0233612	0.999557	putative GTP-binding protein 6
LOC101861454	240.375	-0.674086	0.260257	-2.59008	0.00959529	0.681493	trifunctional enzyme subunit beta, mitochondrial		LOC101854835	153.383	-0.9915	0.335814	-2.95253	0.00315181	0.655095	putative hydrolase RBBP9 isoform
LOC101853558	48.4498	-1.52013	0.668164	-2.27508	0.022901	0.741544	troponin I		LOC101846497	768.123	-0.783116	0.322702	-2.42675	0.0152348	0.999557	ranBP2-like and GRIP domain-containing protein 3
LOC101852772	237.499	-1.02776	0.510263	-2.01417	0.0439917	0.787008	tubby-related protein 3 isoform		LOC101861955	461.561	-1.45815	0.546246	-2.6694	0.00759873	0.82488	replication protein A 32 kDa subunit-A
LOC101855927	10.2987	-0.830461	0.421239	-1.97147	0.0486698	0.794342	tubulin delta chain isoform		LOC106013112	3.4781	-1.72018	0.844833	-2.03612	0.0417386	NA	ribonuclease H2 subunit C
LOC101864437	33.3652	-0.769409	0.350718	-2.19381	0.0282492	0.741544	turripeptide Lol9.1		LOC101859147	244.186	-0.646526	0.292963	-2.20685	0.0273248	0.999557	RNA polymerase II-associated factor 1 homolog
LOC101847385	50.0608	-0.839698	0.282478	-2.97261	0.00295279	0.625103	U11/U12 small nuclear ribonucleoprotein 35 kDa protein		LOC101852347	423.943	-0.893784	0.379666	-2.35413	0.0185659	0.999557	sarcalumenin isoform
LOC101845912	209.668	-2.06283	1.04793	-1.96847	0.0490143	0.794342	uncharacterized protein LOC101845912		LOC101848651	400.871	-0.838676	0.380023	-2.20691	0.0273205	0.999557	serine/threonine-protein kinase VRK1
LOC101846637	31.3901	-0.745173	0.365357	-2.03957	0.0413931	0.777708	uncharacterized protein LOC101846637		LOC101862656	104.146	-0.658952	0.304396	-2.16478	0.0304044	0.999557	sigma intracellular receptor 2
LOC101846996	114.796	-0.648993	0.197516	-3.28578	0.00101702	0.474308	uncharacterized protein LOC101846996		LOC101850673	47.5992	-1.02071	0.358233	-2.84931	0.00438148	0.687958	small RNA 2'-O-methyltransferase
LOC101847635	8.74984	-4.03142	1.34785	-2.99101	0.00278061	0.625103	uncharacterized protein LOC101847635		LOC118478001	4.79898	-1.47994	0.742373	-1.99352	0.0462041	0.999557	snoRNA_small nucleolar RNA Z195/SNORD33/SNORD32 family
LOC101848146	177.639	-0.611099	0.288748	-2.11638	0.0343128	0.763326	uncharacterized protein LOC101848146		LOC118478947	284.135	-0.945647	0.43433	-2.17725	0.0294616	0.999557	snRNA_U4 spliceosomal RNA
LOC101850135	51.2861	-0.790808	0.280416	-2.82012	0.00480058	0.663038	uncharacterized protein LOC101850135		LOC101849873	676.848	-0.92143	0.460441	-2.00119	0.0453718	0.999557	spartin
LOC101851245	33.9723	-0.846093	0.378347	-2.23629	0.0253328	0.741544	uncharacterized protein LOC101851245		LOC101847191	1.23119	-3.14509	1.3395	-2.34796	0.0188764	NA	spidroin-2
LOC101852037	9.55348	-1.01694	0.450507	-2.25733	0.0239874	0.741544	uncharacterized protein LOC101852037		LOC101848661	6.11654	-1.89615	0.821216	-2.30895	0.0209462	0.999557	stabilin-2
LOC101852676	3.57679	-2.50139	0.922296	-2.71213	0.00668523	0.663038	uncharacterized protein LOC101852676		LOC101855915	263.852	-0.905489	0.385122	-2.35118	0.0187142	0.999557	structural maintenance of chromosomes protein 5
LOC101854754	78.4844	-0.722612	0.295114	-2.44859	0.0143418	0.707478	uncharacterized protein LOC101854754		LOC101863625	3.56215	-3.00626	1.17895	-2.54995	0.0107739	NA	sulfotransferase 6B1
LOC101854936	193.637	-0.715207	0.305914	-2.33794	0.0193905	0.723388	uncharacterized protein LOC101854936		LOC101854063	6170.46	-0.690598	0.255407	-2.70391	0.00685285	0.792797	syntenin-1
LOC101856990	8.34929	-2.32486	0.975171	-2.38405	0.0171234	0.713585	uncharacterized protein LOC101856990		LOC101849636	44.2045	-0.789873	0.305538	-2.58519	0.00973256	0.874305	triple QxxK/R motif-containing protein
LOC101860867	3.97184	-2.23352	0.804016	-2.77795	0.0054703	0.663038	uncharacterized protein LOC101860867		LOC101846961	35.8878	-0.6623	0.295393	-2.24209	0.0249553	0.999557	tRNA wybutosine-synthesizing protein 2 homolog isoform
LOC101861094	3809.75	-1.03114	0.389436	-2.64777	0.0081024	0.674559	uncharacterized protein LOC101861094		LOC101861981	526.466	-0.948917	0.437869	-2.16713	0.0302251	0.999557	tyrosine-protein kinase hopscotch
LOC101861687	33.8849	-0.961239	0.459479	-2.09202	0.0364368	0.768522	uncharacterized protein LOC101861687 isoform		LOC101847550	59.443	-0.58627	0.241685	-2.42576	0.0152764	0.999557	ubiquitin-like protein 7 isoform
LOC101862103	8.73374	-0.998931	0.440041	-2.27008	0.0232025	0.741544	uncharacterized protein LOC101862103		LOC118477810	18.4223	-0.747948	0.373999	-1.99987	0.0455146	0.999557	ultraviolet-B receptor UVR8-like
LOC101862431	1.65203	-4.1271	1.7516	-2.35619	0.0184636	0.714121	uncharacterized protein LOC101862431		LOC106011670	3.11164	-3.81785	1.22937	-3.10554	0.00189933	NA	uncharacterized protein K02A2.6-like
LOC101863927	7.44107	-3.2649	1.22658	-2.66179	0.00777253	0.673852	uncharacterized protein LOC101863927 isoform		LOC101845793	43.1548	-0.600237	0.285332	-2.10365	0.0354093	0.999557	uncharacterized protein LOC101845793
LOC101864417	157.214	-0.704996	0.340848	-2.06836	0.0386065	0.777708	uncharacterized protein LOC101864417		LOC101846723	70.8385	-1.07724	0.520856	-2.06821	0.0386205	0.999557	uncharacterized protein LOC101846723
LOC106011465	2.67139	-2.44451	1.2207	-2.00255	0.0452253	0.788686	uncharacterized protein LOC106011465		LOC101847721	36.1069	-0.818567	0.388084	-2.10925	0.0349231	0.999557	uncharacterized protein LOC101847721
LOC101854255	34.8912	-0.751433	0.257012	-2.92373	0.00345869	0.625103	zinc finger and BTB domain-containing protein 18.3 isoform		LOC101849113	94.5799	-0.62776	0.25354	-2.47598	0.0132872	0.984356	uncharacterized protein LOC101849113
									LOC101851575	140.284	-1.49894	0.452285	-3.31416	0.000919191	0.375735	uncharacterized protein LOC101851575
									LOC101851806	38.1486	-0.716082	0.268522	-2.66675	0.00765882	0.82488	uncharacterized protein LOC101851806
									LOC101851868	83.4809	-1.07912	0.460804	-2.34181	0.0191906	0.999557	uncharacterized protein LOC101851868 isoform
									LOC101851932	5.59222	-1.64577	0.71374	-2.30585	0.0211192	0.999557	uncharacterized protein LOC101851932
									LOC101852677	24.4757	-2.68326	0.833036	-3.22106	0.00127717	0.412156	uncharacterized protein LOC101852677
									LOC101853330	5.88512	-1.3284	0.551192	-2.41005	0.0159501	0.999557	uncharacterized protein LOC101853330
									LOC101853577	15.8871	-0.996501	0.474315	-2.10093	0.0356475	0.999557	uncharacterized protein LOC101853577
									LOC101853874	362.074	-4.3174	1.54706	-2.79071	0.00525925	0.687958	uncharacterized protein LOC101853874
									LOC101854199	11.3052	-1.02556	0.490819	-2.08949	0.0366641	0.999557	uncharacterized protein LOC101854199
									LOC101856844	56.2602	-0.67676	0.341923	-1.97927	0.0477851	0.999557	uncharacterized protein LOC101856844
									LOC101858424	36.2744	-0.780124	0.276425	-2.82219	0.00476964	0.687958	uncharacterized protein LOC101858424
									LOC101858523	69.445	-0.672948	0.343075	-1.96152	0.0498188	0.999557	uncharacterized protein LOC101858523 isoform
									LOC101859566	13.6871	-1.94141	0.874764	-2.21936	0.0264625	0.999557	uncharacterized protein LOC101859566
									LOC101860135	62.2377	-1.04655	0.36027	-2.90492	0.00367351	0.672362	uncharacterized protein LOC101860135
									LOC101860479	515.292	-0.833041	0.264756	-3.14644	0.00165269	0.482547	uncharacterized protein LOC101860479
									LOC101860661	20.2811	-1.61666	0.72193	-2.23935	0.0251329	0.999557	uncharacterized protein LOC101860661
									LOC101861592	61.6606	-1.37222	0.356426	-3.84994	0.000118149	0.085227	uncharacterized protein LOC101861592
									LOC101863302	44.4023	-0.697133	0.35394	-1.96964	0.0488799	0.999557	uncharacterized protein LOC101863302 isoform
									LOC106011700	259.143	-0.83845	0.362077	-2.31567	0.0205762	0.999557	uncharacterized protein LOC106011700
									LOC101847756	88.3415	-0.626825	0.313012	-2.00256	0.0452246	0.999557	WD repeat-containing protein 78 isoform
									LOC101850138	131.184	-1.08941	0.27896	-3.90527	9.4121e-05	0.0721379	xaa-Pro dipeptidase
									LOC101854255	34.8912	-0.65806	0.265896	-2.47488	0.013328	0.984356	zinc finger and BTB domain-containing protein 18.3 isoform
Related to Figure 2C: Age 1 upregulated lncRNA
AGE1.STS_vs_CONTROL lncRNA Upregulation									AGE 1.LTS_vs_CONTROL lncRNA Upregulation
Feature.ID	baseMean	log2FoldChange	lfcSE	stat	pvalue	padj	Gene.Description		Feature.ID	baseMean	log2FoldChange	lfcSE	stat	pvalue	padj	Gene.Description
LOC101853868	49.1421	0.761426	0.359188	2.11985	0.0340183	0.763326	lncRNA_uncharacterized LOC101853868		LOC101848555	18.7163	1.35929	0.48333	2.81233	0.00491837	0.687958	lncRNA_ASNSD1 upstream open reading frame protein
LOC101854289	108.505	0.871987	0.426924	2.04249	0.041103	0.777708	lncRNA_uncharacterized LOC101854289		LOC101859252	81.4676	1.73541	0.399188	4.34735	1.37793e-05	0.0187751	lncRNA_uncharacterized LOC101859252, transcript variant
LOC101859935	26.0855	0.785625	0.29702	2.64503	0.00816843	0.676236	lncRNA_uncharacterized LOC101859935		LOC101860247	9.20947	3.13712	1.08585	2.88909	0.00386354	0.687958	lncRNA_uncharacterized LOC101860247, transcript variant
LOC101861028	2.33889	4.7641	2.03497	2.34112	0.0192262	0.722373	lncRNA_uncharacterized LOC101861028		LOC106011925	6.28011	1.27339	0.618308	2.05948	0.0394485	0.999557	lncRNA_uncharacterized LOC106011925
LOC101863116	11.0986	1.14225	0.536929	2.12737	0.0333891	0.760439	lncRNA_uncharacterized LOC101863116		LOC106012360	26.9266	1.10371	0.543388	2.03115	0.0422393	0.999557	lncRNA_uncharacterized LOC106012360
LOC101863478	51.9747	1.19251	0.553186	2.15571	0.0311064	0.750282	lncRNA_uncharacterized LOC101863478		LOC106013225	10.3701	1.92946	0.810519	2.38053	0.0172879	0.999557	lncRNA_uncharacterized LOC106013225
LOC101863849	9.43212	1.48962	0.759147	1.96223	0.0497363	0.794342	lncRNA_uncharacterized LOC101863849		LOC118477638	1.28586	3.08118	1.54199	1.99818	0.0456967	NA	lncRNA_uncharacterized LOC118477638
LOC106011116	9.66396	1.93709	0.912428	2.12301	0.0337532	0.762777	lncRNA_uncharacterized LOC106011116		LOC118477857	24.3113	1.23029	0.531658	2.31406	0.0206643	0.999557	lncRNA_uncharacterized LOC118477857
LOC106011225	1.52074	2.77113	1.34453	2.06104	0.039299	0.777708	lncRNA_uncharacterized LOC106011225		LOC118478055	4.26307	3.78269	1.20854	3.12998	0.00174821	0.498565	lncRNA_uncharacterized LOC118478055
LOC106013224	25.0772	1.65086	0.622386	2.65246	0.00799073	0.674559	lncRNA_uncharacterized LOC106013224, transcript variant		LOC118478412	6.72492	2.20325	1.10743	1.98951	0.0466446	0.999557	lncRNA_uncharacterized LOC118478412
LOC106013225	10.3701	2.2765	0.782614	2.90884	0.00362774	0.625103	lncRNA_uncharacterized LOC106013225		LOC118478678	66.9866	4.80277	2.13949	2.24482	0.0247796	0.999557	lncRNA_uncharacterized LOC118478678
LOC118477283	6.83208	1.56696	0.660489	2.37243	0.0176715	0.713585	lncRNA_uncharacterized LOC118477283		LOC118478736	2.79804	3.21365	1.45968	2.20162	0.0276924	NA	lncRNA_uncharacterized LOC118478736
LOC118477435	9.61042	2.48622	1.05458	2.35754	0.0183967	0.714121	lncRNA_uncharacterized LOC118477435		LOC118478793	5.63415	4.19589	1.74702	2.40175	0.016317	0.999557	lncRNA_uncharacterized LOC118478793
LOC118477536	22.7393	1.33263	0.507545	2.62565	0.00864845	0.681493	lncRNA_uncharacterized LOC118477536		LOC118478802	17.3898	1.08637	0.527493	2.0595	0.0394463	0.999557	lncRNA_uncharacterized LOC118478802
LOC118477537	58.7605	0.786358	0.273268	2.87761	0.00400699	0.640253	lncRNA_uncharacterized LOC118477537		LOC118478887	23.7662	1.0024	0.399915	2.50654	0.012192	0.967178	lncRNA_uncharacterized LOC118478887
LOC118477554	79.2826	1.03529	0.452107	2.28992	0.0220258	0.741544	lncRNA_uncharacterized LOC118477554
LOC118477575	145.465	0.685144	0.272092	2.51806	0.0118004	0.707478	lncRNA_uncharacterized LOC118477575
LOC118477638	1.28586	3.34539	1.49129	2.24328	0.024879	0.741544	lncRNA_uncharacterized LOC118477638
LOC118477857	24.3113	1.08549	0.514871	2.10828	0.0350066	0.766504	lncRNA_uncharacterized LOC118477857
LOC118477925	2.71296	3.4688	1.3643	2.54256	0.0110044	0.702701	lncRNA_uncharacterized LOC118477925
LOC118477974	1.98043	2.50076	1.23708	2.0215	0.0432279	0.780883	lncRNA_uncharacterized LOC118477974
LOC118478055	4.26307	3.13803	1.20364	2.60712	0.0091307	0.681493	lncRNA_uncharacterized LOC118478055
LOC118478273	41.5758	1.50384	0.491041	3.06255	0.00219458	0.599433	lncRNA_uncharacterized LOC118478273
LOC118478460	12.5631	1.27884	0.651607	1.96259	0.0496939	0.794342	lncRNA_uncharacterized LOC118478460
LOC118478572	5.59008	1.38517	0.689819	2.00802	0.0446413	0.787008	lncRNA_uncharacterized LOC118478572
LOC118478603	3.90798	5.67917	1.9589	2.89917	0.00374154	0.626537	lncRNA_uncharacterized LOC118478603
LOC118478607	11.8982	0.957978	0.475501	2.01467	0.0439391	0.787008	lncRNA_uncharacterized LOC118478607
LOC118478678	66.9866	4.90826	2.06168	2.38072	0.0172791	0.713585	lncRNA_uncharacterized LOC118478678
LOC118478682	901.746	1.20467	0.530907	2.26908	0.0232636	0.741544	lncRNA_uncharacterized LOC118478682
LOC118478707	7.40422	2.18302	0.806687	2.70615	0.00680678	0.663038	lncRNA_uncharacterized LOC118478707
LOC118478712	20.7675	0.701199	0.357546	1.96114	0.0498624	0.794376	lncRNA_uncharacterized LOC118478712
LOC118478849	5.14332	1.37448	0.627818	2.1893	0.0285751	0.741544	lncRNA_uncharacterized LOC118478849
LOC118479060	14.4247	0.829367	0.382062	2.17077	0.0299487	0.74847	lncRNA_uncharacterized LOC118479060
LOC118479110	3.05477	2.11254	0.986683	2.14105	0.0322701	0.759637	lncRNA_uncharacterized LOC118479110
Related to Figure 2D: Age 1 downregulated lncRNA
AGE1.STS_vs_CONTROL lncRNA Downregulation									AGE1.LTS_vs_CONTROL lncRNA Downregulation
Feature.ID	baseMean	log2FoldChange	lfcSE	stat	pvalue	padj	Gene.Description		Feature.ID	baseMean	log2FoldChange	lfcSE	stat	pvalue	padj	Gene.Description
LOC101850656	32.8006	-0.917406	0.341189	-2.68885	0.00716979	0.663038	lncRNA_uncharacterized LOC101850656, transcript variant		LOC101851432	82.3734	-0.781378	0.32543	-2.40106	0.0163476	0.999557	lncRNA_uncharacterized LOC101851432
LOC101851432	82.3734	-0.740343	0.312812	-2.36674	0.0179457	0.713585	lncRNA_uncharacterized LOC101851432		LOC101851436	95.2217	-0.918666	0.302902	-3.03288	0.00242229	0.551283	lncRNA_uncharacterized LOC101851436
LOC106012757	7.65784	-1.3561	0.629586	-2.15395	0.0312443	0.751086	lncRNA_uncharacterized LOC106012757		LOC106012439	15.9913	-0.845051	0.428106	-1.97393	0.0483896	0.999557	lncRNA_uncharacterized LOC106012439
LOC106013221	14.9421	-1.89816	0.696149	-2.72666	0.00639792	0.663038	lncRNA_uncharacterized LOC106013221		LOC106013171	56.192	-0.962489	0.369995	-2.60136	0.00928563	0.861572	lncRNA_uncharacterized LOC106013171
LOC106013493	19.1022	-0.765987	0.372839	-2.05447	0.03993	0.777708	lncRNA_uncharacterized LOC106013493		LOC106013940	25.9492	-1.28958	0.310991	-4.14669	3.3731e-05	0.037604	lncRNA_uncharacterized LOC106013940
LOC118478175	24.6112	-1.40652	0.562461	-2.50066	0.0123964	0.707478	lncRNA_uncharacterized LOC118478175		LOC118477369	1.0897	-3.33787	1.39335	-2.39557	0.0165947	NA	lncRNA_uncharacterized LOC118477369
LOC118478845	25.52	-0.964305	0.421417	-2.28825	0.0221232	0.741544	lncRNA_uncharacterized LOC118478845		LOC118477545	27.5908	-1.24352	0.485143	-2.5632	0.0103713	0.882279	lncRNA_uncharacterized LOC118477545, transcript variant
Related to Figure 2: Primer sequences
List of primers of qPCR candidates
Gene Names	Primer Name	Sequence
lncRNA_uncharacterized LOC101859252	LRLOC9252_F	ACATTTGACACAGTCCCGCA
	LRLOC9252_R	TGCGTTCACGTGATTCTCCA
lncRNA_uncharacterized LOC118478793	LRLOC8793_F	GTCAGCGAGTGTACGTCCTT
	LRLOC8793_R	ACTGCCTGCCTTAGGATTGG
lncRNA_uncharacterized LOC106013940	LRLOC3940_F	AAGACCTGGGTCGGCGAT
	LRLOC3940_R	AGTTTCGTCATTGTGACCCGAT
lncRNA_uncharacterized LOC118477369	LRLOC7369_F	TGCAATCCGTTGTTGGAGGG
	LRLOC7369_R	TTCCAACGTTCAGAGGCAGT
lncRNA_uncharacterized LOC101864154	LRLOC4154_F	GTGGGGATACTGCCTCTTCG
	LRLOC4154_R	TCCAGAGGGTCTGGCTTTCT
lncRNA_uncharacterized LOC106012715	LRLOC2715_F	GCCTACCACCTAACAGAGAGA
	LRLOC2715_R	CTGTCATAGGGGTGGGGTCA
lysine-specific demethylase 6A	K-Demethyl6A_F	TGTGAGTGGTTCTCTGTGCC
	K-Demethyl6A_R	TGCAGGTAGTTCACGCTGTT
histone-lysine N-methyltransferase SETDB1	HisKMethyltra_F	CTGACATGTGACCCTCGACC
	HisKMethyltra_R	TGCCACTTTAGGTCTGTCGC
myb-like protein X	MybX_F	GTTAGATTCCGGTGGGGCAA
	MybX_R	CCTTACCGAGAGGGTCAACG
homeobox protein abdominal-A homolog	Homeo_F	TAATCTCACGAGGCGAGCAC
	Homeo_R	TGTCAGAGTCTCACGCCCTA
pre-mRNA-splicing factor syf1 homolog	Syf1_F	ACGACCAGTCAGAGACGGTA
	Syf1_R	ACGCAGCTCGATGATCTTGT
small RNA 2'-O-methyltransferase	sRNAOmethyl_F	TGCTCTGATGGCAGCTTCTT
	sRNAOmethyl_R	CTGCGCCGATGGATGAAATG
rRNA methyltransferase 2, mitochondrial	rRNAmethytra2_F	AGGTCAAGCTCGAACCAGTG
	rRNAmethytra2_R	GCAGAAGCTTGAACGCACTC
cAMP responsive element-binding protein	CREB_F	ACTGACTGCTCACGGTGATG
	CREB_R	GTGGAGTTTGAGGCTGAGGT
Related to Figure 2K and 2L: AGE 1 qPCR validation
RNAseq data for qPCR candidates
Age 1 LTS Up
Feature ID	Gene Abbreviation	Gene Description	pValue	pAdj	log2 Fold Change	other age group
LOC101851269	KDM6A	lysine-specific demethylase 6A	1.18573e-07	0.000363516	2.80838
LOC101854506	SETDB1	histone-lysine N-methyltransferase	0.0275478	0.999557	0.591238
LOC101859337	MybX	myb-like protein X	0.00580325	0.7105	4.75518
LOC101847002	hAbdominal-A	homeobox protein abdominal-A homolog	0.00240568	0.551283	6.33134
LOC100861465	CREB	cAMP responsive element-binding protein	4.27734e-09	1.74843e-05	1.51475	Age 3 LTS Up
Age 1 LTS down
LOC101855847	Syf1	pre-mRNA-splicing factor syf1 homolog	0.020038	0.999557	-0.87482	Age 2 LTS Down
LOC101850673	sRNA 2'-O-Mtase	small RNA 2'-O-methyltransferase	0.00438148	0.687958	-1.02071
LOC101849020	Mt rRNA MTase2	rRNA methyltransferase 2, mitochondrial	0.0247046	0.999447	-1.22614
AGE 1 qPCR candidate validation
Age1_L7 _lncRNA_un9252								KDM6A
Tukey's multiple comparisons test	Mean Diff.	95.00% CI of diff.	Below threshold?	Summary	Adjusted P Value			Tukey's multiple comparisons test	Mean Diff.	95.00% CI of diff.	Below threshold?	Summary	Adjusted P Value
Control vs. STS	-0.2697	-1.237 to 0.6979	No	ns	0.725			Control vs. STS	0.07106	-1.922 to 2.064	No	ns	0.9946
Control vs. LTS	-2.739	-3.707 to -1.772	Yes	****	<0.0001			Control vs. LTS	-4.751	-6.744 to -2.758	Yes	***	0.0002
STS vs. LTS	-2.469	-3.437 to -1.502	Yes	***	0.0001			STS vs. LTS	-4.822	-6.815 to -2.829	Yes	***	0.0002
Age1_L7 lncRNA_un8793								STEDB!
Tukey's multiple comparisons test	Mean Diff.	95.00% CI of diff.	Below threshold?	Summary	Adjusted P Value			Tukey's multiple comparisons test	Mean Diff.	95.00% CI of diff.	Below threshold?	Summary	Adjusted P Value
Control vs. STS	0.3145	-0.02657 to 0.6556	No	ns	0.0701			Control vs. STS	0.3019	-0.6159 to 1.220	No	ns	0.643
Control vs. LTS	-0.5857	-0.9267 to -0.2446	Yes	**	0.0025			Control vs. LTS	-0.6866	-1.604 to 0.2311	No	ns	0.1471
STS vs. LTS	-0.9002	-1.241 to -0.5591	Yes	***	0.0001			STS vs. LTS	-0.9885	-1.906 to -0.07078	Yes	*	0.0357
Age1_L7 lncRNA_un3940								MYBX
Tukey's multiple comparisons test	Mean Diff.	95.00% CI of diff.	Below threshold?	Summary	Adjusted P Value			Tukey's multiple comparisons test	Mean Diff.	95.00% CI of diff.	Below threshold?	Summary	Adjusted P Value
Control vs. STS	0.5962	0.3016 to 0.8908	Yes	***	0.0008			Control vs. STS	0.2664	-1.126 to 1.658	No	ns	0.8568
Control vs. LTS	0.6185	0.3239 to 0.9131	Yes	***	0.0006			Control vs. LTS	-0.7469	-2.139 to 0.6449	No	ns	0.3365
STS vs. LTS	0.02233	-0.2723 to 0.3169	No	ns	0.9757			STS vs. LTS	-1.013	-2.405 to 0.3786	No	ns	0.16
Age1_L7 lncRNA_un7369								h-abdominalA
Tukey's multiple comparisons test	Mean Diff.	95.00% CI of diff.	Below threshold?	Summary	Adjusted P Value			Tukey's multiple comparisons test	Mean Diff.	95.00% CI of diff.	Below threshold?	Summary	Adjusted P Value
Control vs. STS	0.5803	-0.02018 to 1.181	No	ns	0.0579			Control vs. STS	0.9389	-1.355 to 3.233	No	ns	0.5138
Control vs. LTS	0.6327	0.03220 to 1.233	Yes	*	0.0396			Control vs. LTS	-0.3801	-2.674 to 1.914	No	ns	0.8901
STS vs. LTS	0.05238	-0.5481 to 0.6528	No	ns	0.9679			STS vs. LTS	-1.319	-3.613 to 0.9753	No	ns	0.2925
Age1_L7 lncRNA_un4154								Syf1
Tukey's multiple comparisons test	Mean Diff.	95.00% CI of diff.	Below threshold?	Summary	Adjusted P Value			Tukey's multiple comparisons test	Mean Diff.	95.00% CI of diff.	Below threshold?	Summary	Adjusted P Value
Control vs. STS	0.4345	-0.2649 to 1.134	No	ns	0.2453			Control vs. STS	-0.1937	-0.8534 to 0.4661	No	ns	0.7009
Control vs. LTS	0.1056	-0.5938 to 0.8050	No	ns	0.9076			Control vs. LTS	-0.05598	-0.7157 to 0.6038	No	ns	0.9696
STS vs. LTS	-0.3288	-1.028 to 0.3706	No	ns	0.4235			STS vs. LTS	0.1377	-0.5220 to 0.7974	No	ns	0.8326
Age1_L7 lncRNA_un2715								sRNA 2'-O-methyltransferase
Tukey's multiple comparisons test	Mean Diff.	95.00% CI of diff.	Below threshold?	Summary	Adjusted P Value			Tukey's multiple comparisons test	Mean Diff.	95.00% CI of diff.	Below threshold?	Summary	Adjusted P Value
Control vs. STS	0.4345	-0.2649 to 1.134	No	ns	0.2453			Control vs. STS	0.275	-0.2492 to 0.7992	No	ns	0.3513
Control vs. LTS	0.1056	-0.5938 to 0.8050	No	ns	0.9076			Control vs. LTS	0.6232	0.09897 to 1.147	Yes	*	0.022
STS vs. LTS	-0.3288	-1.028 to 0.3706	No	ns	0.4235			STS vs. LTS	0.3482	-0.1760 to 0.8724	No	ns	0.2072
								CREB
								Tukey's multiple comparisons test	Mean Diff.	95.00% CI of diff.	Below threshold?	Summary	Adjusted P Value
								Control vs. STS	0.09092	-0.5191 to 0.7009	No	ns	0.9099
								Control vs. LTS	-1.558	-2.168 to -0.9485	Yes	***	0.0001
								STS vs. LTS	-1.649	-2.259 to -1.039	Yes	****	<0.0001

## Sheet: Table S3
Related to Figure 3A: Age 2 Upregulated RNAs
AGE2.STS_vs_CONTROL Upregulation									AGE2.LTS_vs_CONTROL upregulation
Feature.ID	baseMean	log2FoldChange	lfcSE	stat	pvalue	padj	Gene.Description		Feature.ID	baseMean	log2FoldChange	lfcSE	stat	pvalue	padj	Gene.Description
LOC101857045	69.2596	1.66236	0.753376	2.20655	0.0273457	0.742525	1,2-dihydroxy-3-keto-5-methylthiopentene dioxygenase		LOC101857045	69.2596	4.26352	0.743429	5.73494	9.75494e-09	0.000121459	1,2-dihydroxy-3-keto-5-methylthiopentene dioxygenase
LOC101862120	38.3499	0.718589	0.305284	2.35384	0.0185808	0.70674	1,2-dihydroxy-3-keto-5-methylthiopentene dioxygenase		ATRP	44.3868	4.58961	1.8499	2.481	0.0131013	0.999447	allatotropin-like peptide
LOC101859908	87.6372	1.6425	0.552152	2.97473	0.00293244	0.401223	2-aminoethanethiol dioxygenase		LOC101847146	5.74567	3.73928	1.75574	2.12974	0.033193	0.999447	alpha-2C adrenergic receptor-like
5-HT2	10.6316	2.29239	1.00414	2.28293	0.0224347	0.727979	5-HT2 receptor		LOC101848712	30.1918	2.00559	0.660548	3.03625	0.00239542	0.648379	ankyrin and armadillo repeat-containing protein
LOC101848823	1.68802	3.95788	1.43327	2.76143	0.00575492	0.49561	5-hydroxytryptamine receptor 2-like		LOC101850918	2.74201	2.93202	1.44669	2.02671	0.0426921	0.999447	aquaporin-5 isoform
LOC101849058	1.49163	3.25352	1.62472	2.00251	0.04523	0.847126	5-hydroxytryptamine receptor 2-like		LOC101856817	5.25525	5.01691	1.88178	2.66604	0.007675	0.98817	atrial natriuretic peptide receptor 3
LOC106011947	9.99331	1.19814	0.60839	1.96936	0.0489118	0.858414	ABC transporter F family member 4		Tld-2	174.296	1.89428	0.689753	2.74632	0.00602681	0.91512	bone morphogenic protein 1 isoform
LOC100533239	786.172	4.14841	1.45172	2.85758	0.00426888	0.450704	abdominal ganglion neuropeptides L5-67 precursor		LOC101859216	15.3969	7.23454	2.42696	2.98091	0.00287398	0.690438	brain-specific homeobox/POU domain protein 3-like isoform
LOC101846469	88.6444	0.993968	0.323526	3.0723	0.00212417	0.379246	acetyl-coenzyme A synthetase 2-like, mitochondrial		LOC101858602	19.5118	2.28046	0.490757	4.64683	3.37083e-06	0.00839404	cadherin-like and PC-esterase domain-containing protein 1
LOC101854016	29.2328	3.08699	1.10875	2.78421	0.00536584	0.480225	adhesion G-protein coupled receptor G2		LOC106014171	4.05132	3.61865	1.30873	2.765	0.00569221	0.897135	calcium/calmodulin-dependent 3',5'-cyclic nucleotide phosphodiesterase 1C
LOC101852067	52.0243	1.06965	0.331623	3.22551	0.00125748	0.285896	ADP-ribose glycohydrolase ARH3		LOC101858632	123.902	6.82218	1.2963	5.26279	1.41883e-07	0.000883291	calmodulin-beta
LOC101862430	1.63431	3.99337	1.81346	2.20208	0.0276599	0.744561	allatostatin-A receptor		LOC100861465	523.861	1.16071	0.357016	3.25115	0.00114939	0.420915	cAMP responsive element-binding protein
LOC101852581	3.49878	1.84093	0.733496	2.5098	0.01208	0.61952	ankyrin repeat domain-containing protein 45		LOC101859123	437.488	0.694538	0.318167	2.18294	0.0290404	0.999447	cAMP-specific 3',5'-cyclic phosphodiesterase 4D
LOC101849177	9.15111	1.13112	0.470049	2.40639	0.0161112	0.666832	aryl hydrocarbon receptor nuclear translocator-like protein 1		LOC101863039	29.8707	1.00926	0.432434	2.33391	0.0196004	0.999447	carboxypeptidase O
LOC101853783	502.113	0.614922	0.293148	2.09765	0.0359358	0.804179	AT-rich interactive domain-containing protein 4B isoform		LOC101855192	2.88505	3.94922	1.59031	2.4833	0.013017	0.999447	cationic amino acid transporter 3
LOC101861376	306.391	0.719185	0.365134	1.96965	0.0488786	0.858414	ataxin-10		LOC101848248	1950.69	1.42352	0.506857	2.80853	0.00497681	0.869241	CCCH-type zinc finger protein moe-3
LOC101862029	477.289	0.916914	0.242014	3.78868	0.00015145	0.15174	ATP-dependent RNA helicase DEAH12, chloroplastic		LOC101859727	13.4733	3.33009	1.33451	2.49537	0.0125827	0.999447	CCN family member 2
LOC101845337	698.523	0.816622	0.253866	3.21675	0.00129652	0.285896	ATP-dependent RNA helicase DEAH12, chloroplastic		LOC101848628	23.7762	0.899497	0.426293	2.11004	0.0348548	0.999447	cell division control protein 42 homolog
LOC101846222	92.2731	1.02463	0.271587	3.77276	0.000161452	0.15174	ATPase WRNIP1 isoform		LOC101846339	8.00066	1.24786	0.616257	2.0249	0.0428778	0.999447	centrosomal protein of 41 kDa
LOC101856817	5.25525	4.71265	1.88819	2.49586	0.0125653	0.61952	atrial natriuretic peptide receptor 3		LOC101854917	19.0441	1.48502	0.679793	2.18452	0.0289241	0.999447	ceramide kinase
LOC101850739	11.5971	1.83706	0.61485	2.98783	0.00280969	0.400272	atrial natriuretic peptide-converting enzyme		LOC101851800	110.416	1.06877	0.469493	2.27644	0.02282	0.999447	chitinase-like protein PB1E7.04c
LOC101845886	543.754	1.50593	0.30506	4.93649	7.95416e-07	0.00544582	BAG family molecular chaperone regulator 3		LOC101864264	457.206	1.77628	0.586476	3.02873	0.0024558	0.650579	chitinase-like protein PB1E7.04c isoform
LOC101863999	21.8438	2.83929	1.01807	2.78891	0.00528865	0.480225	beta-1,4-galactosyltransferase galt-1		LOC101852529	17.4192	5.31614	2.00706	2.64872	0.00807977	0.98817	chordin-like protein 2
LOC101845741	2.87488	4.69402	1.91446	2.45187	0.0142115	0.635939	bone morphogenetic protein 2		LOC101857625	10.1888	1.30594	0.560235	2.33106	0.0197501	0.999447	coiled-coil domain-containing protein 148
LOC101849579	24.7644	1.66804	0.656034	2.54262	0.0110025	0.603694	BTB/POZ domain-containing protein 19		LOC101848393	304.648	1.31048	0.627273	2.08917	0.0366927	0.999447	cyclin-I
LOC101846549	27.0108	1.91656	0.7934	2.41563	0.015708	0.664466	BTB/POZ domain-containing protein KCTD7		LOC101849880	10.3289	0.831746	0.419505	1.98268	0.0474027	0.999447	cysteine-rich protein 2-binding protein
LOC101858602	19.5118	1.48265	0.504401	2.93943	0.00328821	0.418311	cadherin-like and PC-esterase domain-containing protein 1		LOC101847820	19.5621	2.70719	1.01523	2.66658	0.00766276	0.98817	cysteinyl leukotriene receptor 2 isoform
LOC101862483	8.2452	3.20887	1.53642	2.08854	0.0367489	0.804549	calcitonin receptor		LOC101857273	134.556	1.31312	0.559751	2.34591	0.0189808	0.999447	cytochrome b561
LOC101862919	5.29224	1.13916	0.558362	2.04019	0.0413315	0.834846	calcium homeostasis endoplasmic reticulum protein		LOC101858019	65.5235	0.606252	0.282074	2.14926	0.0316134	0.999447	cytosolic non-specific dipeptidase isoform
LOC101850552	8.67314	3.60162	1.03213	3.4895	0.000483918	0.215273	calmodulin		LOC101853184	81.3005	0.932847	0.377196	2.47311	0.0133944	0.999447	divalent-cation tolerance protein CutA
LOC100861465	523.861	0.937352	0.35738	2.62285	0.00871981	0.57582	cAMP responsive element-binding protein		LOC101855798	289.254	0.716774	0.351624	2.03847	0.0415033	0.999447	dolichyl-diphosphooligosaccharide--protein glycosyltransferase subunit 2
LOC101862763	19.497	0.822004	0.357584	2.29877	0.0215179	0.725341	carboxypeptidase M		LOC101847406	89.5482	1.46672	0.532805	2.75283	0.00590819	0.908183	dual specificity protein phosphatase 1
LOC101863589	195.004	0.694764	0.27025	2.57082	0.0101458	0.601551	caspase-3		LOC101846654	1612.13	1.06183	0.495653	2.14228	0.0321709	0.999447	dual specificity protein phosphatase 6
LOC101855192	2.88505	3.99094	1.59637	2.50001	0.0124189	0.61952	cationic amino acid transporter 3		LOC101846578	21.4982	1.38445	0.678499	2.04046	0.0413041	0.999447	dynein heavy chain 3, axonemal
LOC101848248	1950.69	1.37198	0.506902	2.70661	0.00679747	0.52456	CCCH-type zinc finger protein moe-3		LOC101863265	3.01242	1.99378	0.843394	2.36399	0.0180792	0.999447	dynein light chain 1, axonemal
LOC101859727	13.4733	4.53783	1.32887	3.4148	0.000638282	0.224103	CCN family member 2		LOC101854344	2451.27	3.27035	0.81877	3.99423	6.49061e-05	0.07666	early growth response protein 1-like
LOC101858154	6.5082	1.28066	0.522785	2.44968	0.0142982	0.637123	centrosomal protein of 104 kDa		LOC101850898	3.03882	2.32312	0.953459	2.43652	0.0148293	0.999447	EF-hand calcium-binding domain-containing protein 5
LOC101852738	321.522	1.09044	0.477952	2.28149	0.0225195	0.727979	centrosomal protein of 164 kDa		LOC101859175	5.32776	1.97454	0.871294	2.26621	0.0234382	0.999447	EF-hand domain-containing family member B
LOC101846339	8.00066	1.28082	0.622599	2.05722	0.0396653	0.829216	centrosomal protein of 41 kDa		LOC101854143	31.088	0.72966	0.243709	2.99398	0.00275363	0.685708	exostosin-1-like
LOC101864264	457.206	1.66896	0.586661	2.84484	0.0044434	0.450704	chitinase-like protein PB1E7.04c isoform		LOC101863014	21.8688	1.15953	0.550796	2.10519	0.035275	0.999447	extensin
LOC101858892	280.561	1.9911	0.925262	2.15193	0.0314032	0.775905	choline transporter-like protein 1		LOC101845229	19.0282	1.07112	0.382423	2.80088	0.00509634	0.869241	flocculation protein FLO11
LOC101855527	20.505	1.22657	0.470634	2.60621	0.00915511	0.583074	cilia- and flagella-associated protein 251		LOC101850131	6.38297	3.03385	1.41808	2.1394	0.0324029	0.999447	FMRFamide receptor
LOC101853221	29.1633	0.962935	0.306719	3.13947	0.00169252	0.344178	citron rho-interacting kinase isoform		LOC101856898	79.3516	1.28137	0.345329	3.71058	0.000206782	0.171643	forkhead box protein biniou
LOC101853366	52.2975	1.37599	0.622772	2.20946	0.0271426	0.742525	cleavage and polyadenylation specificity factor subunit 4		LOC101849861	23.1727	1.01948	0.434637	2.34559	0.0189969	0.999447	glutamate-rich protein 2 isoform
LOC101857625	10.1888	1.33821	0.565788	2.36522	0.0180196	0.702969	coiled-coil domain-containing protein 148		LOC101854219	372.209	2.87697	0.987779	2.91257	0.00358473	0.826546	glutaminyl-peptide cyclotransferase-like protein
LOC101857843	9.99056	1.5322	0.688447	2.22558	0.0260422	0.742525	coiled-coil domain-containing protein 170		LOC101855281	110.054	1.37787	0.571366	2.41154	0.0158853	0.999447	glycine cleavage system H protein
LOC101851605	28.7898	2.27306	1.06692	2.13048	0.0331318	0.793814	collagen alpha-5(VI) chain		LOC101850097	12.6084	1.57457	0.598614	2.63035	0.00852962	0.98817	glycosyltransferase family 92 protein F13G3.3
LOC101847605	2.58222	4.85419	2.09203	2.32032	0.0203235	0.724515	corticotropin-releasing factor-binding protein		LOC101857582	18.4073	1.01004	0.447503	2.25706	0.0240043	0.999447	glycosyltransferase family 92 protein F13G3.3 isoform
LOC101850389	51.1344	2.31722	0.918152	2.52379	0.0116097	0.61503	COUP transcription factor 2		LOC101851243	4.68027	1.51171	0.684342	2.209	0.0271746	0.999447	Golgi-associated plant pathogenesis-related protein 1
LOC101858375	3866.59	1.6277	0.605681	2.68738	0.00720141	0.531269	CREB3 regulatory factor isoform		LOC101846541	215.943	1.78262	0.815283	2.1865	0.0287792	0.999447	growth arrest and DNA damage-inducible protein GADD45 gamma
LOC101848393	304.648	1.77671	0.627182	2.83284	0.00461358	0.450704	cyclin-I		LOC101850792	211.813	2.54351	0.828425	3.0703	0.00213845	0.591685	GTP-binding protein Di-Ras2
LOC101847820	19.5621	2.38374	1.01876	2.33984	0.0192919	0.719941	cysteinyl leukotriene receptor 2 isoform		LOC106014213	475.975	1.81471	0.628023	2.88956	0.00385778	0.838489	GTP-binding protein RAD
LOC101848649	51.5707	0.759516	0.304836	2.49155	0.0127186	0.61977	cytochrome P450 4F22		LOC101857635	20.0334	1.77084	0.843329	2.09982	0.0357446	0.999447	guanine nucleotide-binding protein G(o) subunit alpha
LOC101853677	147.429	0.865331	0.344557	2.51143	0.0120242	0.61952	DDB1- and CUL4-associated factor 1		LOC101854988	25.4333	1.26232	0.638333	1.97753	0.0479821	0.999447	heparan sulfate glucosamine 3-O-sulfotransferase 5
LOC101852520	76.2885	1.48441	0.637175	2.32967	0.0198237	0.722474	delta-1-pyrroline-5-carboxylate synthase isoform		LOC101860280	29.8039	0.985338	0.347451	2.83591	0.00456958	0.838489	intraflagellar transport protein 88 homolog
LOC101846412	40.9153	2.00788	0.767744	2.61529	0.00891505	0.57582	denticleless protein homolog		LOC101850318	14.0444	1.96952	0.494998	3.97884	6.9251e-05	0.07666	Krueppel-like factor 8
LOC101856978	23.6363	1.35672	0.636477	2.13161	0.0330393	0.793814	dermokine-like		LOC101851555	5.32628	3.37398	1.68343	2.00422	0.0450462	0.999447	LIM/homeobox protein Lhx5
LOC101860657	36.6365	0.699322	0.301542	2.31915	0.0203867	0.724515	deubiquitinating protein VCIP135		LOC101855318	42.3855	1.73841	0.738094	2.35527	0.0185091	0.999447	limbic system-associated membrane protein
LOC101854446	54.7094	1.5105	0.406668	3.71434	0.000203737	0.157177	diisopropyl-fluorophosphatase		LOC101845970	9.90903	1.85243	0.719969	2.57293	0.0100842	0.999447	lncRNA_uncharacterized LOC101845970
LOC101859791	189.176	1.19074	0.456392	2.60903	0.00907996	0.58099	dipeptidyl peptidase 3		LOC101849203	2.32955	2.05246	0.940749	2.18173	0.0291293	NA	lncRNA_uncharacterized LOC101849203
LOC118479068	26.6523	1.01041	0.384678	2.62664	0.00862335	0.57582	disheveled-associated activator of morphogenesis 1-like		LOC101850492	1.62127	3.21744	1.62108	1.98476	0.0471716	NA	lncRNA_uncharacterized LOC101850492
LOC106013574	9.15621	1.36106	0.658609	2.06657	0.0387747	0.822475	disintegrin and metalloproteinase domain-containing protein 17		LOC101862936	19.6865	2.54329	0.813066	3.12803	0.00175983	0.534432	lncRNA_uncharacterized LOC101862936
LOC101853935	59.9552	1.1516	0.398915	2.88681	0.00389163	0.450704	DNA excision repair protein ERCC-6		LOC106011891	2.72182	4.50239	1.78938	2.51617	0.0118639	0.999447	lncRNA_uncharacterized LOC106011891
LOC101845536	18.2543	1.20991	0.546767	2.21284	0.0269089	0.742525	DNA polymerase eta		LOC106011925	3.00251	1.99443	0.883651	2.25703	0.0240059	0.999447	lncRNA_uncharacterized LOC106011925
LOC101862350	19.9989	1.23177	0.428285	2.87606	0.00402675	0.450704	DNA topoisomerase 3-alpha		LOC106012757	1.26681	3.15949	1.44033	2.19358	0.0282657	NA	lncRNA_uncharacterized LOC106012757
LOC101850622	25.0286	0.837974	0.402884	2.07994	0.037531	0.808037	DNA-(apurinic or apyrimidinic site) endonuclease 2		LOC118477551	2.98942	2.36711	1.02963	2.29898	0.0215061	0.999447	lncRNA_uncharacterized LOC118477551
LOC101859142	2545.45	1.87036	0.499242	3.74639	0.000179396	0.15353	dnaJ homolog subfamily B member 1		LOC118477971	2.32502	3.16429	1.23584	2.56043	0.0104541	NA	lncRNA_uncharacterized LOC118477971
LOC101854277	52.6427	0.636362	0.266219	2.39037	0.0168315	0.681873	dual specificity protein phosphatase CDC14AB		LOC118478006	150.009	0.636232	0.275176	2.31209	0.0207728	0.999447	lncRNA_uncharacterized LOC118478006
LOC101847956	50.8221	2.07923	0.615509	3.37807	0.000729962	0.237985	dynein assembly factor 1, axonemal		LOC118478141	1.94509	4.23883	2.1126	2.00645	0.0448087	NA	lncRNA_uncharacterized LOC118478141
LOC101847003	23.5712	1.90029	0.5454	3.48421	0.000493584	0.215273	dynein beta chain, ciliary		LOC118478332	21.5606	1.00192	0.401284	2.49677	0.0125329	0.999447	lncRNA_uncharacterized LOC118478332
LOC101860228	12.6069	1.0226	0.394705	2.5908	0.00957531	0.597763	dynein heavy chain 5, axonemal isoform		LOC118478822	5.1904	2.73472	1.30959	2.08822	0.0367781	0.999447	lncRNA_uncharacterized LOC118478822
LOC106012901	26.5584	1.42371	0.719239	1.97947	0.0477636	0.858414	dynein heavy chain 6, axonemal		LOC118479079	7.16339	1.89799	0.575938	3.29547	0.000982559	0.39464	lncRNA_uncharacterized LOC118479079
LOC101862467	2.70569	2.4519	1.13879	2.15307	0.0313131	0.775905	dynein intermediate chain 2, ciliary isoform		LOC101851269	27.3222	2.69824	0.529802	5.09292	3.52595e-07	0.00146339	lysine-specific demethylase 6A
LOC101859470	152.803	0.735005	0.28014	2.6237	0.00869796	0.57582	E3 SUMO-protein ligase PIAS isoform		LOC101848161	3031.93	0.749963	0.377885	1.98463	0.0471852	0.999447	maternal B9.10 protein
LOC101852171	463.057	1.05469	0.488231	2.16022	0.0307554	0.775905	E3 ubiquitin-protein ligase RNF185		LOC101859101	26.7808	0.775965	0.359233	2.16006	0.0307679	0.999447	metalloendopeptidase OMA1, mitochondrial
LOC101864503	2.32379	2.84992	1.38794	2.05335	0.0400388	0.830683	E3 ubiquitin-protein ligase RNF220		LOC101847950	12.2362	1.31585	0.643305	2.04545	0.0408107	0.999447	myb-like protein A
LOC101857395	53.6298	1.07465	0.384911	2.79195	0.00523918	0.480225	ecdysone-induced protein 78C		LOC101851270	18.8029	3.23575	0.940187	3.44161	0.000578267	0.3	myomodulin neuropeptides 1-like
LOC101847390	1.2475	4.19116	2.12173	1.97535	0.0482287	0.858414	echinoderm microtubule-associated protein-like CG42247		LOC101860786	22.9684	0.923717	0.325333	2.8393	0.00452125	0.838489	myotubularin-related protein 9
LOC101851846	50.0536	0.766992	0.339666	2.25808	0.0239408	0.740004	ectonucleoside triphosphate diphosphohydrolase 5 isoform		LOC101850273	5.16144	5.53143	1.48913	3.71452	0.000203586	0.171643	NACHT and WD repeat domain-containing protein 2
LOC101850898	3.03882	2.38588	0.961705	2.48088	0.0131058	0.623491	EF-hand calcium-binding domain-containing protein 5		LOC101853242	11.0045	1.09911	0.538238	2.04205	0.0411463	0.999447	neuronal acetylcholine receptor subunit alpha-10-like precursor
LOC101859175	5.32776	2.15762	0.874295	2.46784	0.0135931	0.623815	EF-hand domain-containing family member B		CP2PP	235.242	8.1423	1.96743	4.13855	3.49502e-05	0.0725276	neuropeptides CP2 precursor
LOC101850742	866.484	0.887698	0.446324	1.98891	0.0467112	0.855811	endothelial PAS domain-containing protein 1		LOC101863219	1048.99	1.98349	0.401645	4.93842	7.87577e-07	0.00245153	nuclear pore complex protein DDB_G0274915
LOC101851906	4.48106	1.33268	0.647218	2.05909	0.039486	0.82673	enolase 4		LOC101857739	74.4075	0.669337	0.310406	2.15632	0.0310583	0.999447	paxillin isoform
LOC101854486	645.622	1.21762	0.615925	1.9769	0.0480532	0.858414	eukaryotic translation initiation factor 2-alpha kinase		LOC101847575	275.688	1.07381	0.533647	2.01221	0.0441974	0.999447	poly(rC)-binding protein 3
LOC101845378	115.603	0.588425	0.26135	2.25148	0.024355	0.742243	exonuclease mut-7 homolog		LOC101860035	6.26782	2.60719	1.16298	2.24181	0.0249735	0.999447	potassium voltage-gated channel subfamily H member 1
LOC101853866	61.6595	1.95869	0.640073	3.0601	0.00221267	0.379246	exonuclease V		LOC101852538	59.8173	2.79207	0.8949	3.11998	0.00180861	0.536165	potassium voltage-gated channel subfamily H member 4 isoform
LOC101854112	57.1779	2.90234	0.820513	3.53723	0.00040435	0.199678	exosome complex component CSL4 isoform		LOC106011042	16.8557	1.31573	0.620318	2.12106	0.0339165	0.999447	potassium voltage-gated channel subfamily KQT member 1
LOC101860507	67.0877	0.841026	0.389225	2.16077	0.030713	0.775905	exosome component 10 isoform		GnRH	16.7358	6.24312	1.55599	4.01232	6.01256e-05	0.07666	preprogonadotropin-releasing hormone-like protein precursor
LOC101851898	25.6532	3.38168	1.18952	2.8429	0.00447056	0.450704	extracellular matrix protein 3		LOC101857270	2.16334	3.50225	1.28905	2.71692	0.00658929	NA	probable glutathione S-transferase 7
LOC101847561	11.8601	1.39356	0.601479	2.31689	0.0205097	0.724515	F-box only protein 31 isoform		LOC101857208	7.11306	1.43003	0.557478	2.56518	0.0103121	0.999447	probable nuclear hormone receptor HR38
LOC101845448	242.046	1.08104	0.329372	3.28214	0.00103022	0.276605	F-box only protein 32		LOC101849446	1130.09	0.983599	0.465853	2.11139	0.0347384	0.999447	probable peptidyl-alpha-hydroxyglycine alpha-amidating lyase pgal-1
LOC101853861	59.2178	0.98669	0.487597	2.02358	0.0430138	0.834846	F-box/LRR-repeat protein 15 isoform		LOC101852514	2030.66	1.17606	0.586965	2.00362	0.0451103	0.999447	probable peptidylglycine alpha-hydroxylating monooxygenase 1
LOC101862954	19.2879	3.17132	0.942687	3.36413	0.000767851	0.238959	FAD-dependent oxidoreductase domain-containing protein 2		LOC101856105	10.799	1.80076	0.894605	2.01291	0.0441236	0.999447	probable sodium/potassium/calcium exchanger CG1090
LOC101858210	13.4791	1.95017	0.690865	2.82279	0.00476073	0.450704	fibroblast growth factor receptor 4		LOC101860959	25.0262	2.03409	0.751876	2.70535	0.00682318	0.966948	protein ABHD15
LOC101854253	5.31406	4.25563	1.42716	2.98189	0.00286472	0.400272	fibropellin-1		LOC101851265	29.5458	1.11771	0.456512	2.44838	0.0143502	0.999447	protein artemis isoform
LOC101860737	14.0465	3.01356	0.992581	3.03608	0.00239676	0.394903	ficolin-1		LOC101856418	16.4345	1.36276	0.497831	2.7374	0.00619273	0.917924	protein DD3-3
LOC101850820	1.97788	2.76662	1.32413	2.08939	0.0366727	0.804549	flagellum-associated coiled-coil domain-containing protein 1		LOC101857532	4171.11	1.08613	0.298663	3.63665	0.000276211	0.196467	protein NO VEIN isoform
LOC101845229	19.0282	1.05452	0.3876	2.72063	0.00651576	0.52456	flocculation protein FLO11		LOC101844969	8.82747	1.43432	0.678237	2.11477	0.0344495	0.999447	protein phosphatase 1 regulatory subunit 32
LOC101845455	257.916	2.50811	1.18948	2.10859	0.0349804	0.800004	follistatin		LOC101846314	70.0587	0.888509	0.443976	2.00126	0.0453647	0.999447	protein timeless
LOC101852125	7.19914	2.88371	1.21776	2.36805	0.0178821	0.699598	FRAS1-related extracellular matrix protein 2		LOC101862613	12.2376	1.15118	0.536585	2.14539	0.0319215	0.999447	protein turtle homolog B
LOC101845776	3.34412	5.09098	1.79278	2.83972	0.00451532	0.450704	frizzled-9		LOC101848951	70.8063	1.67743	0.629931	2.66289	0.00774736	0.98817	protocadherin Fat 4-like
LOC101845232	8.94861	1.41805	0.643439	2.20386	0.0275341	0.743639	FYVE, RhoGEF and PH domain-containing protein 6		LOC101857505	0.92218	3.60364	1.64811	2.18653	0.0287765	NA	proton myo-inositol cotransporter
LOC101850160	56.7702	1.11188	0.517123	2.15013	0.031545	0.775905	FYVE, RhoGEF and PH domain-containing protein 6		LOC101849459	10.4442	1.08579	0.509369	2.13163	0.0330369	0.999447	purine nucleoside phosphorylase LACC1
LOC101864620	49.7587	4.48091	1.34557	3.33013	0.000868058	0.258398	G-protein coupled receptor moody		LOC101846177	19.7855	0.884879	0.38994	2.26927	0.023252	0.999447	putative anthocyanidin reductase
LOC101858606	71.2579	0.904536	0.432311	2.09233	0.0364093	0.804179	galactocerebrosidase		LOC101863555	11.4725	1.4836	0.631543	2.34916	0.0188157	0.999447	putative uncharacterized protein DDB_G0291608
LOC101859299	360.194	0.654554	0.332565	1.9682	0.0490453	0.858414	galactocerebrosidase		LOC101851742	16.8028	3.34495	1.19257	2.80483	0.00503438	0.869241	pyrokinin-1 receptor
LOC101847776	28.9518	0.82329	0.353499	2.32897	0.0198605	0.722474	galactose-1-phosphate uridylyltransferase		LOC101849803	12.8816	2.75056	0.960428	2.86388	0.00418482	0.838489	QRFP-like peptide receptor isoform
LOC101862489	71.032	3.06649	1.28094	2.39393	0.0166687	0.678661	galaxin		LOC101858938	6.77332	1.918	0.869213	2.2066	0.0273424	0.999447	radial spoke head protein 3 homolog B
LOC101846301	2.1084	4.47889	2.24547	1.99463	0.0460827	0.853011	gamma-aminobutyric acid receptor subunit alpha-2-like		LOC101864423	3.01326	5.03285	1.32487	3.79875	0.000145426	0.139284	receptor for retinol uptake STRA6
LOC101849146	56.2928	2.25955	0.824816	2.73946	0.00615399	0.519273	gastric triacylglycerol lipase		LOC101863071	6.34248	3.83851	1.37466	2.79234	0.00523279	0.880453	receptor-type guanylate cyclase Gyc76C
LOC101856430	14.4563	1.56714	0.776681	2.01774	0.0436185	0.834846	general transcription factor 3C polypeptide 2		LOC101858131	85.9723	2.74628	0.791167	3.47117	0.000518187	0.287728	rho guanine nucleotide exchange factor 3
LOC101855840	8.44361	3.15249	1.46203	2.15625	0.0310642	0.775905	girdin		LOC106011475	4.28129	2.72109	0.834624	3.26026	0.00111309	0.420915	RNA polymerase II degradation factor 1
LOC101861427	49.2169	1.75388	0.509775	3.4405	0.000580649	0.223414	glucose-6-phosphate exchanger SLC37A2		LOC101851496	3.70222	3.05164	1.23582	2.46933	0.0135366	0.999447	sarcoplasmic calcium-binding protein
LOC101849861	23.1727	0.930075	0.43947	2.11635	0.0343148	0.797746	glutamate-rich protein 2 isoform		psc1	182.71	7.1442	2.0622	3.46436	0.000531502	0.287728	sensorin-A precursor
LOC101854219	372.209	3.72354	0.987621	3.77021	0.000163107	0.15174	glutaminyl-peptide cyclotransferase-like protein		LOC101846693	188.252	0.82429	0.352326	2.33957	0.019306	0.999447	serine--pyruvate aminotransferase
LOC101853769	13.8749	1.37249	0.504129	2.72249	0.00647925	0.52456	glutaredoxin		LOC101863429	36.7115	1.09876	0.413428	2.65768	0.00786809	0.98817	serine-rich adhesin for platelets
LOC101862580	41.1491	0.925726	0.357615	2.58861	0.0096364	0.597763	glycerol-3-phosphate phosphatase isoform		LOC101848391	37.9724	0.913872	0.456952	1.99993	0.0455079	0.999447	serine-rich adhesin for platelets
LOC101852314	292.168	0.630441	0.235159	2.68091	0.00734222	0.534483	glycogen-binding subunit 76A		LOC101857438	2.77626	2.30862	1.07191	2.15374	0.0312603	0.999447	serine/threonine-protein kinase DCLK1
LOC101855839	32.8519	1.19554	0.564888	2.11642	0.0343095	0.797746	glyoxal reductase		LOC101845128	62.998	2.21197	0.774738	2.85511	0.00430214	0.838489	serine/threonine-protein kinase SBK1
LOC101846541	215.943	1.82843	0.815462	2.2422	0.0249485	0.742525	growth arrest and DNA damage-inducible protein GADD45 gamma		LOC101849046	82.8195	0.970091	0.285799	3.39431	0.00068802	0.317279	serine/threonine-protein kinase SIK3 homolog
LOC101850792	211.813	2.92976	0.828384	3.53671	0.00040514	0.199678	GTP-binding protein Di-Ras2		LOC101852956	5.12369	2.65958	1.26188	2.10763	0.0350629	0.999447	sex peptide receptor
LOC101856457	271.001	0.878345	0.364602	2.40905	0.0159939	0.666513	GTP-binding protein Rit2		LOC101861831	7.22685	4.32076	1.78337	2.4228	0.0154014	0.999447	sialin
LOC101862997	54.3656	3.85845	1.05619	3.65319	0.000259003	0.168951	guanylate cyclase soluble subunit beta-1		LOC101859853	23.68	2.3918	0.983708	2.43142	0.0150399	0.999447	slit homolog 2 protein
LOC101863383	692.798	0.82949	0.380573	2.17958	0.0292888	0.763774	headcase protein homolog		LOC118478907	8.91355	3.63844	1.73334	2.09909	0.0358094	0.999447	snoRNA_small nucleolar RNA U3
LOC100533359	8844.8	2.03024	0.622003	3.26404	0.00109834	0.285896	heat shock cognate 71 kDa protein		LOC118478909	14.4332	1.77798	0.744914	2.38682	0.0169948	0.999447	snoRNA_small nucleolar RNA U3
LOC101850663	5063.62	3.19351	0.624917	5.1103	3.21654e-07	0.00440441	heat shock protein 70 B2		LOC118478001	2.91102	2.0469	0.963174	2.12516	0.0335735	0.999447	snoRNA_small nucleolar RNA Z195/SNORD33/SNORD32 family
LOC101856967	1002	1.23488	0.604853	2.04162	0.0411897	0.834846	heat shock protein 70 B2		LOC118478969	12.0469	2.34366	0.987565	2.37317	0.0176363	0.999447	snoRNA_U8 small nucleolar RNA
LOC101859343	1804.67	1.94377	0.604225	3.21696	0.00129556	0.285896	heat shock protein 83		LOC118477642	5.3969	1.55989	0.720124	2.16614	0.0303003	0.999447	snRNA_U5 spliceosomal RNA
LOC101845707	3856.47	0.837242	0.413682	2.02388	0.0429828	0.834846	heat shock protein 83		LOC101858616	3.36076	1.89863	0.930308	2.04086	0.0412646	0.999447	sperm-associated antigen 16 protein
LOC101857502	411.978	0.622372	0.291486	2.13517	0.0327472	0.792798	helicase SKI2W		LOC101860269	8.12378	1.69928	0.642099	2.64645	0.00813418	0.98817	sperm-associated antigen 17
LOC101853767	2175.4	0.678966	0.295573	2.29712	0.021612	0.725341	helicase with zinc finger domain 2 isoform		LOC101856263	1.30179	2.90533	1.46578	1.9821	0.0474679	NA	sperm-tail PG-rich repeat-containing protein 2
LOC101855290	500.852	0.789888	0.38457	2.05395	0.0399807	0.830683	histone H2B, gonadal		LOC101863995	43.0809	2.27364	1.08049	2.10428	0.0353544	0.999447	sulfotransferase 6B1
LOC101855680	251.873	1.34785	0.669465	2.01333	0.0440804	0.834846	histone H3		LOC101848937	4.77018	1.89106	0.752405	2.51335	0.011959	0.999447	sushi, von Willebrand factor type A, EGF and pentraxin domain-containing protein 1
LOC101854581	16.1776	1.25572	0.478822	2.62251	0.00872847	0.57582	homeobox protein 2		LOC101862979	82.9053	0.807866	0.252963	3.19362	0.00140503	0.460369	synapse-associated protein 1
LOC101847002	92.1784	5.84086	2.22623	2.62365	0.00869927	0.57582	homeobox protein abdominal-A homolog		LOC118478815	1.939	2.90385	1.13922	2.54898	0.0108037	NA	synaptotagmin-10-like
LOC101847224	300.604	0.892357	0.442893	2.01484	0.0439216	0.834846	homocysteine-responsive endoplasmic reticulum-resident ubiquitin-like domain member 2 protein		LOC101855123	89.0916	0.595188	0.296836	2.00511	0.0449514	0.999447	synergin gamma isoform
LOC106012827	3.2763	2.58083	1.23349	2.0923	0.0364121	0.804179	hornerin		LOC101860844	4.98591	2.18231	0.722744	3.01948	0.0025321	0.656815	TBC1 domain family member 19 isoform
LOC101864366	34.1898	1.03609	0.420362	2.46476	0.0137107	0.623815	hornerin		LOC101849848	18.0041	0.715528	0.335748	2.13115	0.033077	0.999447	tctex1 domain-containing protein 2
LOC101845582	23.6237	4.96912	1.90195	2.61264	0.00898449	0.577581	hybrid signal transduction histidine kinase M		LOC101852470	8.39603	0.981228	0.446646	2.19688	0.0280291	0.999447	tetratricopeptide repeat protein 29
LOC118478627	16.934	2.56038	1.08024	2.37019	0.0177787	0.699551	hybrid signal transduction histidine kinase M-like		LOC101848899	2315.43	1.52534	0.683731	2.23091	0.025687	0.999447	thioredoxin domain-containing protein 16
LOC101848931	167.411	0.826601	0.409941	2.01639	0.0437592	0.834846	inositol hexakisphosphate and diphosphoinositol-pentakisphosphate kinase 2		LOC101858259	9.47277	1.94337	0.863446	2.25071	0.024404	0.999447	transcription factor MYB120
LOC106011030	22.4758	0.880333	0.393696	2.23607	0.025347	0.742525	interferon regulatory factor 2		LOC101850319	586.553	1.10105	0.539978	2.03906	0.0414441	0.999447	tripartite motif-containing 13
LOC118477118	7.90764	2.60061	0.905883	2.8708	0.00409434	0.450704	intracellular protein transport protein USO1-like		LOC101846188	29.4562	0.738842	0.367553	2.01016	0.0444138	0.999447	tripartite motif-containing protein 2
LOC101860280	29.8039	0.87399	0.352371	2.48031	0.0131267	0.623491	intraflagellar transport protein 88 homolog		LOC101850991	25.1091	0.712291	0.333269	2.13729	0.0325747	0.999447	uncharacterized exonuclease C637.09
LOC101863786	33.3393	0.688434	0.315107	2.18476	0.0289063	0.761102	kelch-like ECH-associated protein 1		LOC101856850	3.32208	1.87893	0.866849	2.16754	0.0301939	0.999447	uncharacterized oxidoreductase SAS2370
LOC106012648	2.80935	2.39238	1.22058	1.96003	0.0499921	0.858414	kelch-like protein 24		LOC101845102	7.51138	1.28864	0.592224	2.17593	0.0295603	0.999447	uncharacterized protein LOC101845102
LOC101851609	110.902	1.00388	0.460903	2.17807	0.0294008	0.763774	kelch-like protein 24		LOC101846924	1.82246	3.63873	1.64631	2.21023	0.0270889	NA	uncharacterized protein LOC101846924
LOC101864309	24.8136	1.77779	0.80919	2.197	0.0280207	0.747928	kin of IRRE-like protein 2 isoform		LOC101848059	68.3544	3.3667	1.3984	2.40753	0.0160608	0.999447	uncharacterized protein LOC101848059
LOC101845071	4.61663	2.28101	0.998835	2.28367	0.0223907	0.727979	kinesin-like protein KIF28P		LOC101848794	10.2779	6.04741	1.52581	3.96342	7.38833e-05	0.07666	uncharacterized protein LOC101848794
LOC101848546	4.30495	3.22083	1.28452	2.50742	0.0121616	0.61952	L-selectin		LOC101849282	5.77666	3.47237	1.47347	2.35659	0.0184436	0.999447	uncharacterized protein LOC101849282
LOC101863004	34.5494	1.02779	0.516244	1.99091	0.0464909	0.855811	laminin subunit alpha-2		LOC101849360	0.839622	3.07195	1.53967	1.9952	0.0460206	NA	uncharacterized protein LOC101849360
LOC101845823	20.0884	1.73608	0.770776	2.25237	0.0242987	0.742243	latent-transforming growth factor beta-binding protein 4		LOC101849484	1.8748	3.02035	1.4997	2.01397	0.0440125	NA	uncharacterized protein LOC101849484
LOC101857908	21.9631	1.49104	0.553105	2.69576	0.00702287	0.531266	lebercilin		LOC101850281	60.7932	0.740347	0.261125	2.83523	0.00457933	0.838489	uncharacterized protein LOC101850281
LOC101851555	5.32628	3.779	1.68242	2.24616	0.0246936	0.742525	LIM/homeobox protein Lhx5		LOC101851731	4.1401	4.08885	1.53311	2.66703	0.00765253	0.98817	uncharacterized protein LOC101851731
LOC101852992	106.962	0.868059	0.33132	2.62	0.00879298	0.57582	little elongation complex subunit 2		LOC101853090	26.1815	3.65334	1.12302	3.25315	0.00114134	0.420915	uncharacterized protein LOC101853090
LOC106012471	12.1731	1.5339	0.692418	2.21528	0.0267406	0.742525	lncRNA_protein FAM81A		LOC101853689	49.9639	1.7881	0.863404	2.07099	0.0383601	0.999447	uncharacterized protein LOC101853689
LOC101849051	21.0429	4.01283	1.98584	2.02072	0.0433085	0.834846	lncRNA_uncharacterized LOC101849051, transcript variant		LOC101853719	2497.39	2.10794	0.813554	2.59102	0.00956909	0.999447	uncharacterized protein LOC101853719
LOC101849537	2073.62	1.37044	0.590998	2.31886	0.0204025	0.724515	lncRNA_uncharacterized LOC101849537		LOC101854043	6.16764	5.19736	1.49127	3.48519	0.000491781	0.287728	uncharacterized protein LOC101854043
LOC101850656	9.75703	0.957268	0.479497	1.9964	0.0458904	0.851948	lncRNA_uncharacterized LOC101850656, transcript variant		LOC101854829	4.28201	2.07385	0.725249	2.8595	0.00424309	0.838489	uncharacterized protein LOC101854829
LOC101861028	9.06214	4.59598	1.61342	2.8486	0.00439122	0.450704	lncRNA_uncharacterized LOC101861028		LOC101855581	483.589	1.00914	0.411694	2.45119	0.0142385	0.999447	uncharacterized protein LOC101855581 isoform
LOC101862936	19.6865	2.22629	0.817418	2.72356	0.00645823	0.52456	lncRNA_uncharacterized LOC101862936		LOC101855752	5.86057	3.32485	0.973343	3.4159	0.000635707	0.30443	uncharacterized protein LOC101855752
LOC106011630	70.1272	0.98291	0.440161	2.23307	0.0255443	0.742525	lncRNA_uncharacterized LOC106011630		LOC101856665	786.626	0.757898	0.343123	2.20882	0.0271868	0.999447	uncharacterized protein LOC101856665 isoform
LOC106013937	34.8392	4.73994	1.24447	3.80879	0.000139651	0.15174	lncRNA_uncharacterized LOC106013937		LOC101857485	6.12732	3.8137	1.58179	2.41101	0.0159085	0.999447	uncharacterized protein LOC101857485
LOC118477552	68.0145	0.898457	0.457329	1.96457	0.0494638	0.858414	lncRNA_uncharacterized LOC118477552		LOC101857556	2.05386	4.47851	2.19658	2.03885	0.0414647	NA	uncharacterized protein LOC101857556
LOC118477565	2.87752	1.91159	0.944909	2.02304	0.0430694	0.834846	lncRNA_uncharacterized LOC118477565		LOC101857953	241.86	1.04908	0.388366	2.70127	0.00690757	0.966948	uncharacterized protein LOC101857953
LOC118477857	17.866	1.86065	0.75118	2.47697	0.0132503	0.623491	lncRNA_uncharacterized LOC118477857		LOC101859972	775.307	1.13123	0.309153	3.65911	0.000253096	0.196467	uncharacterized protein LOC101859972
LOC118477971	2.32502	3.01242	1.25209	2.40591	0.0161321	0.666832	lncRNA_uncharacterized LOC118477971		LOC101860199	1532.83	1.9937	0.701018	2.844	0.00445507	0.838489	uncharacterized protein LOC101860199
LOC118478199	2.95344	4.69808	1.687	2.78487	0.00535495	0.480225	lncRNA_uncharacterized LOC118478199		LOC101860216	35.4702	3.59847	1.19641	3.00772	0.00263216	0.668837	uncharacterized protein LOC101860216
LOC118478585	11.6361	3.00606	1.37174	2.19143	0.0284209	0.754882	lncRNA_uncharacterized LOC118478585		LOC101860686	12553.6	1.69281	0.737804	2.29439	0.0217679	0.999447	uncharacterized protein LOC101860686
LOC118478641	6.98014	1.56062	0.684954	2.27843	0.0227012	0.727979	lncRNA_uncharacterized LOC118478641		LOC101860832	17.1421	1.55005	0.626087	2.47578	0.0132945	0.999447	uncharacterized protein LOC101860832 isoform
LOC118478706	62.5352	1.16005	0.470629	2.4649	0.0137052	0.623815	lncRNA_uncharacterized LOC118478706		LOC101861172	127.338	1.26844	0.59102	2.14618	0.0318586	0.999447	uncharacterized protein LOC101861172
LOC118478867	1.53383	3.16417	1.2085	2.61828	0.00883753	0.57582	lncRNA_uncharacterized LOC118478867		LOC101861294	23.6264	8.39707	3.22326	2.60514	0.00918357	0.999447	uncharacterized protein LOC101861294
LOC118479165	5.42	3.28639	1.14533	2.86938	0.00411282	0.450704	lncRNA_uncharacterized LOC118479165		LOC101861404	63.5983	0.861746	0.350713	2.45713	0.0140053	0.999447	uncharacterized protein LOC101861404 isoform
LOC118479203	5.34682	1.42771	0.653016	2.18634	0.028791	0.761102	lncRNA_uncharacterized LOC118479203, transcript variant		LOC101861592	37.3103	1.28708	0.503544	2.55604	0.0105872	0.999447	uncharacterized protein LOC101861592
LOC101857304	42.9048	0.659879	0.334058	1.97534	0.0482294	0.858414	LOW QUALITY PROTEIN: transcription initiation factor TFIID subunit 1		LOC101861715	15.1851	1.62513	0.740304	2.19523	0.0281474	0.999447	uncharacterized protein LOC101861715
LOC101853308	3773.66	1.15468	0.572098	2.01833	0.0435568	0.834846	M-phase phosphoprotein 8		LOC101862217	21.3857	1.50525	0.635317	2.36929	0.0178223	0.999447	uncharacterized protein LOC101862217
LOC101847951	62.429	1.22425	0.474917	2.57782	0.0099426	0.601551	MAGUK p55 subfamily member 7 isoform		LOC101863829	95.7108	1.53695	0.441217	3.48344	0.000495011	0.287728	uncharacterized protein LOC101863829 isoform
LOC101855605	166.465	0.851331	0.420581	2.02418	0.042952	0.834846	malonyl-CoA decarboxylase, mitochondrial isoform		LOC101863915	15.3076	4.84427	2.30461	2.10199	0.0355544	0.999447	uncharacterized protein LOC101863915
LOC101848161	3031.93	0.756032	0.37792	2.00051	0.0454456	0.847803	maternal B9.10 protein		LOC101864107	52.274	5.17727	2.6233	1.97357	0.0484309	0.999447	uncharacterized protein LOC101864107
LOC101864581	18.7564	0.906329	0.338269	2.67931	0.0073773	0.534483	mesoderm-specific transcript homolog protein		LOC106012319	8.46852	1.30538	0.524448	2.48906	0.0128083	0.999447	uncharacterized protein LOC106012319
LOC101859101	26.7808	0.81595	0.362702	2.24964	0.0244717	0.742243	metalloendopeptidase OMA1, mitochondrial		LOC106012449	20.2277	0.734509	0.324745	2.26181	0.0237094	0.999447	uncharacterized protein LOC106012449
LOC101858721	49.0019	0.938479	0.410949	2.28369	0.0223899	0.727979	microtubule-associated serine/threonine-protein kinase 2		LOC106012808	62.0246	1.1103	0.517892	2.14389	0.0320419	0.999447	uncharacterized protein LOC106012808
LOC100533401	866.8	1.78257	0.546567	3.2614	0.00110865	0.285896	Mnk		LOC106013078	6.38292	2.48456	0.857399	2.89779	0.00375802	0.835555	uncharacterized protein LOC106013078
LOC101858998	34.8854	0.764928	0.308595	2.47875	0.0131845	0.623491	monoacylglycerol lipase ABHD2		LOC106013317	4.94219	2.34039	0.985289	2.37533	0.0175331	0.999447	uncharacterized protein LOC106013317
LOC101851562	9.97691	1.41809	0.694558	2.04171	0.0411803	0.834846	mpv17-like protein 2		LOC106013776	274.197	1.17918	0.570108	2.06834	0.0386077	0.999447	uncharacterized protein LOC106013776
LOC101863975	69.9866	0.853488	0.300676	2.83857	0.00453167	0.450704	mRNA export factor		LOC106013939	1.11023	3.43656	1.55905	2.20427	0.0275051	NA	uncharacterized protein LOC106013939
LOC101862914	215.12	0.739495	0.353079	2.09442	0.0362227	0.804179	mucin-17		LOC106014121	10.6864	1.13382	0.565729	2.00417	0.0450517	0.999447	uncharacterized protein LOC106014121
LOC101857241	284.505	0.674825	0.264849	2.54797	0.0108353	0.603694	mucin-17		LOC101855379	36.321	0.920312	0.429883	2.14084	0.0322866	0.999447	uracil phosphoribosyltransferase homolog
LOC101863843	35.0114	5.39698	1.43327	3.76549	0.000166224	0.15174	muscarinic acetylcholine receptor M3		LOC101855895	13.4427	2.86839	0.892956	3.21224	0.00131706	0.455519	usherin
LOC101847124	8.12267	2.63191	0.893494	2.94564	0.00322288	0.416448	myosin heavy chain		LOC101853736	128.165	0.755974	0.325859	2.31994	0.0203439	0.999447	vacuolar protein sorting-associated protein 13B
LOC101857690	15.3183	0.903702	0.375199	2.40859	0.0160142	0.666513	myosin-2 heavy chain		LOC106013298	7.97509	1.31097	0.466825	2.80827	0.00498088	0.869241	verprolin
LOC100533301_1	1632.59	4.36079	1.26864	3.43738	0.000587373	0.223414	NA		LOC101851197	17.4541	4.44148	1.43383	3.09763	0.00195076	0.552021	virulence metalloprotease
5-HT2_1	12.3277	1.89965	0.945096	2.01001	0.0444302	0.837992	NA		LOC106010959	60.1601	0.600854	0.246996	2.43265	0.014989	0.999447	voltage-dependent calcium channel type D subunit alpha-1
LOC101850273	5.16144	3.60238	1.52759	2.35821	0.0183634	0.705706	NACHT and WD repeat domain-containing protein 2		LOC101859366	579.814	0.735317	0.294744	2.49477	0.012604	0.999447	ZAR1-like protein
LOC101862375	107.425	2.14968	0.895659	2.40011	0.0163901	0.671946	NAD-dependent protein deacetylase Sirt6		LOC106013912	86.5893	0.711578	0.271341	2.62245	0.00873012	0.98817	zinc finger A20 and AN1 domain-containing stress-associated protein 9
LOC101862847	28.6762	1.92358	0.916139	2.09966	0.0357591	0.804179	neprilysin-2		LOC106013809	231.381	0.58227	0.260348	2.23651	0.0253186	0.999447	zinc finger protein 92 homolog
LOC101848804	281.175	1.21639	0.518331	2.34674	0.0189386	0.715931	netrin receptor UNC5B-b		LOC101847487	369.496	2.05629	0.915055	2.24717	0.0246289	0.999447	zwei Ig domain protein zig-4
LOC106013250	18.6875	2.4465	1.13259	2.16008	0.0307661	0.775905	neural cell adhesion molecule L1		LOC101862607	15.0569	1.0378	0.488111	2.12615	0.0334909	0.999447	zygotic DNA replication licensing factor mcm3
LOC101848936	77.0718	2.63475	1.26362	2.08508	0.0370623	0.804549	neuroglian
CP2PP	235.242	4.1536	1.97023	2.10818	0.0350153	0.800004	neuropeptides CP2 precursor
LOC101850930	101.624	0.61556	0.286922	2.14539	0.0319216	0.779149	NF-X1-type zinc finger protein NFXL1 isoform
LOC101855926	94.2953	0.958194	0.37701	2.54156	0.0110359	0.603694	nitrilase and fragile histidine triad fusion protein NitFhit
LOC101846358	138.853	0.973767	0.4907	1.98444	0.0472064	0.857291	non-structural maintenance of chromosomes element 1 homolog isoform
LOC101860066	53.2222	0.697206	0.238774	2.91995	0.00350092	0.428018	NTF2-related export protein 2
LOC101850041	7.38892	1.72117	0.652353	2.6384	0.0083299	0.574544	NUAK family SNF1-like kinase 1
LOC106011262	112.783	1.588	0.441886	3.59368	0.000326044	0.186022	NUAK family SNF1-like kinase 2
LOC101863219	1048.99	1.87128	0.401761	4.65768	3.19788e-06	0.0145962	nuclear pore complex protein DDB_G0274915
LOC101850295	4.68388	1.63541	0.774336	2.11202	0.0346846	0.798213	nucleolar protein 6
LOC101846189	6.60197	1.42185	0.578704	2.45695	0.0140121	0.63182	organic solute transporter subunit alpha
LOC101846170	101.987	0.719577	0.309646	2.32387	0.0201325	0.723555	oxysterol-binding protein 1
LOC101860725	184.071	0.680799	0.275413	2.47192	0.0134391	0.623815	palmitoyltransferase ZDHHC4
LOC101856287	142.374	1.34338	0.583579	2.30196	0.0213372	0.725341	phospholipase DDHD1
LOC101847397	591.204	2.0404	0.730307	2.79389	0.00520784	0.480225	phosphoserine aminotransferase
LOC101851599	16.6955	1.41972	0.501529	2.83078	0.00464345	0.450704	post-GPI attachment to proteins factor 4
GnRH	16.7358	6.81801	1.55499	4.38462	1.16191e-05	0.0397751	preprogonadotropin-releasing hormone-like protein precursor
LOC101853994	6.44949	4.74698	1.43187	3.31524	0.000915649	0.266766	probable calcium-binding protein CML23
LOC101858576	8.11251	1.36766	0.618463	2.21138	0.0270095	0.742525	probable low affinity copper uptake protein 2
LOC101847094	198.856	1.53991	0.606404	2.53941	0.011104	0.603694	procollagen-lysine,2-oxoglutarate 5-dioxygenase 1
LOC101846142	46.4314	0.770065	0.356507	2.16003	0.0307703	0.775905	proteasome assembly chaperone 1
LOC101858855	33.9104	0.777215	0.367215	2.11651	0.0343011	0.797746	protein broad-minded
LOC101851168	2.748	2.11021	1.00922	2.09093	0.0365344	0.804286	protein FAM149B1
LOC101861755	3.50017	1.83603	0.933129	1.96761	0.0491133	0.858414	protein FAM81A
LOC101851282	37.4196	0.902854	0.40459	2.23153	0.025646	0.742525	protein FAN
LOC101849078	24.4148	0.836795	0.374562	2.23406	0.025479	0.742525	protein Hikeshi
LOC101846498	72.8984	0.760619	0.30437	2.499	0.0124545	0.61952	protein KIBRA isoform
LOC101848129	17.1718	1.364	0.6675	2.04344	0.0410092	0.834846	protein MLP1 homolog
LOC101848576	870.817	0.867046	0.240867	3.59969	0.000318593	0.186022	protein mono-ADP-ribosyltransferase PARP14 isoform
LOC101857532	4171.11	0.964759	0.298707	3.22978	0.00123886	0.285896	protein NO VEIN isoform
LOC101847494	44.6866	0.829472	0.263231	3.15112	0.00162646	0.337441	protein O-glucosyltransferase 1
LOC101851239	11.1102	3.30244	1.09932	3.00407	0.00266392	0.399879	protein O-mannosyl-transferase TMTC2
LOC101860233	177.216	0.805732	0.358787	2.24571	0.0247227	0.742525	protein prenyltransferase alpha subunit repeat-containing protein 1
LOC100533301	6273.07	4.51775	1.27141	3.55334	0.000380379	0.199678	protein PRQFV-amide precursor
LOC101853427	27.2251	0.717032	0.353046	2.03099	0.0422565	0.834846	protein RCC2
LOC101856874	585.142	1.40426	0.476577	2.94656	0.00321331	0.416448	protein SGT1 homolog isoform
LOC101849412	152.988	0.829277	0.337738	2.45539	0.0140733	0.63182	protein SMG5
LOC101846647	24.7539	0.712818	0.316748	2.25043	0.0244219	0.742243	protein tyrosine phosphatase domain-containing protein 1
LOC101845673	132.897	3.60097	1.40333	2.56602	0.0102872	0.603694	protein Wnt-4
LOC101845992	27.2368	2.77183	0.922719	3.00398	0.00266472	0.399879	protocadherin Fat 4
LOC101848951	70.8063	1.29911	0.631793	2.05623	0.0397604	0.829938	protocadherin Fat 4-like
LOC101860620	9.18363	2.01605	0.965791	2.08746	0.0368467	0.804549	protocadherin gamma-A4
LOC101864704	35.8249	1.93306	0.954088	2.02608	0.0427565	0.834846	protocadherin-1
LOC101852836	2.46344	4.64279	1.3672	3.39584	0.000684188	0.228502	proton myo-inositol cotransporter
LOC101845617	79.9769	2.02222	0.612711	3.30044	0.000965324	0.274513	purine nucleoside phosphorylase isoform
LOC101846870	1257.66	1.49286	0.584963	2.55206	0.0107088	0.603694	putative GPI-anchored protein pfl2
LOC101854835	103.675	0.880336	0.345203	2.5502	0.0107661	0.603694	putative hydrolase RBBP9 isoform
LOC101851230	95.5031	0.877875	0.44766	1.96103	0.0498757	0.858414	putative phospholipase B-like 2
LOC101859021	56.6531	1.08549	0.340565	3.18734	0.0014359	0.307215	PX domain-containing protein kinase-like protein isoform
LOC101851742	16.8028	2.80583	1.19722	2.34362	0.0190974	0.718409	pyrokinin-1 receptor
LOC101849803	12.8816	2.89209	0.961926	3.00656	0.00264222	0.399879	QRFP-like peptide receptor isoform
LOC101857895	1.62438	3.26212	1.55878	2.09274	0.0363725	0.804179	radial spoke head protein 4 homolog A
LOC101846497	702.393	0.58122	0.252138	2.30516	0.0211574	0.725341	ranBP2-like and GRIP domain-containing protein 3
LOC101848633	69.5867	0.679982	0.299544	2.27005	0.0232044	0.73468	ras-related protein Rab-22A isoform
LOC101862468	14.6871	1.56517	0.737107	2.1234	0.0337206	0.797746	ras-related protein Rab-23
LOC101857610	52.8906	1.43001	0.505222	2.83046	0.00464807	0.450704	ras-related protein Rab-28
LOC101860792	98.4664	1.73569	0.873489	1.98708	0.0469135	0.856516	ras-related protein Rap-1
LOC101864423	3.01326	4.17465	1.35506	3.08078	0.00206458	0.379246	receptor for retinol uptake STRA6
LOC101863071	6.34248	2.94907	1.3902	2.12133	0.0338936	0.797746	receptor-type guanylate cyclase Gyc76C
LOC101855796	12.5504	1.8598	0.943865	1.97041	0.0487916	0.858414	recQ-mediated genome instability protein 2
LOC101861955	311.892	1.24131	0.383119	3.24001	0.00119527	0.285896	replication protein A 32 kDa subunit-A
LOC101853118	106.589	0.707997	0.290368	2.43827	0.0147576	0.648992	replication protein A 70 kDa DNA-binding subunit isoform
LOC106012737	1.02162	3.18383	1.57499	2.02149	0.043229	0.834846	rho GTPase-activating protein 7
LOC101855515	144.506	1.53976	0.762963	2.01813	0.0435781	0.834846	rhomboid-related protein 4
LOC101855920	56.1129	2.02515	0.71239	2.84275	0.00447256	0.450704	rhophilin-2
LOC101860176	86.8733	0.809555	0.397166	2.03833	0.041517	0.834846	ribosomal protein S6 kinase alpha-5
LOC101864332	61.5105	0.970096	0.379548	2.55592	0.0105907	0.603694	RNA helicase Mov10l1
LOC101861694	5.55947	2.3082	1.09145	2.11479	0.0344476	0.798213	RNA polymerase II-associated protein 1
LOC101849649	11.0078	2.05415	0.757258	2.71262	0.00667531	0.52456	RNA polymerase II-associated protein 1
LOC101849246	10.2824	0.995543	0.444144	2.24149	0.0249946	0.742525	rootletin
LOC101863449	182.038	0.746563	0.365986	2.03987	0.0413634	0.834846	RUN domain-containing protein 3A
LOC101864225	90.6574	0.898187	0.442268	2.03087	0.0422686	0.834846	S-phase kinase-associated protein 2 isoform
LOC101863839	4.95928	1.58608	0.668386	2.37299	0.0176446	0.699551	SAC3 domain-containing protein 1
LOC101852347	315.31	0.702282	0.247788	2.83421	0.00459395	0.450704	sarcalumenin isoform
psc1	182.71	5.27402	2.06299	2.5565	0.0105732	0.603694	sensorin-A precursor
LOC101855996	28.0025	0.686081	0.315798	2.17253	0.0298156	0.767414	serine O-succinyltransferase
LOC101854038	151.146	4.28951	1.59275	2.69314	0.00707823	0.531266	serine-rich adhesin for platelets
LOC101847654	50.9812	0.960436	0.435376	2.20599	0.0273845	0.742525	serine-rich adhesin for platelets
LOC101863429	36.7115	0.877548	0.417816	2.10032	0.0357004	0.804179	serine-rich adhesin for platelets
LOC101864563	40.5218	1.19614	0.604389	1.9791	0.047805	0.858414	serine-rich adhesin for platelets-like
LOC101858283	133.195	1.06115	0.301005	3.52537	0.000422892	0.199678	serine-rich adhesin for platelets/flocculation protein FLO11 isoform
LOC101859812	16.3383	1.12125	0.466198	2.4051	0.016168	0.666832	serine/threonine-protein kinase 36
LOC101857438	2.77626	2.4135	1.07889	2.23703	0.0252843	0.742525	serine/threonine-protein kinase DCLK1
LOC101855526	1095.58	0.788074	0.309551	2.54586	0.0109008	0.603694	serine/threonine-protein phosphatase 2A 55 kDa regulatory subunit B alpha isoform
LOC101857810	224.768	1.19396	0.525412	2.27242	0.023061	0.73468	serine/threonine-protein phosphatase 6 regulatory ankyrin repeat subunit A
LOC101852917	217.346	0.580682	0.209617	2.7702	0.00560222	0.488606	serine/threonine-protein phosphatase 6 regulatory ankyrin repeat subunit C
LOC101858865	2.78498	4.36458	2.0426	2.13678	0.0326158	0.791858	serine/threonine-protein phosphatase PP1
LOC101854633	63.651	1.88588	0.851954	2.21359	0.0268568	0.742525	serpin B6
LOC101852956	5.12369	4.54706	1.2299	3.69708	0.000218094	0.157177	sex peptide receptor
LOC101861831	7.22685	3.65532	1.79168	2.04016	0.041334	0.834846	sialin
LOC101850673	41.5688	0.97125	0.473966	2.0492	0.0404426	0.833849	small RNA 2'-O-methyltransferase
LOC101854456	33.9355	1.16001	0.410515	2.82575	0.00471699	0.450704	SMC5-SMC6 complex localization factor protein 2
LOC118478907	8.91355	7.10089	1.68844	4.2056	2.60385e-05	0.0538957	snoRNA_small nucleolar RNA U3
LOC118478889	14.7063	1.70472	0.856295	1.99082	0.0465011	0.855811	snoRNA_small nucleolar RNA U3
LOC118478373	73.6426	2.17357	0.880056	2.46981	0.0135183	0.623815	snRNA_U1 spliceosomal RNA
LOC118479119	123.667	2.38771	0.988755	2.41487	0.0157408	0.664466	snRNA_U2 spliceosomal RNA
LOC101849625	91.562	0.969004	0.42695	2.2696	0.0232321	0.73468	sodium/hydrogen exchanger 8
LOC106012781	2.96333	4.87609	1.67769	2.90643	0.00365573	0.436247	soluble guanylate cyclase gcy-31
LOC100533323	23.4992	5.58102	1.33109	4.19281	2.7552e-05	0.0538957	soluble guanylate cyclase subunit
LOC101849489	23.0875	0.988638	0.367977	2.68668	0.00721653	0.531269	solute carrier family 35 member B1
LOC101851567	39.7231	2.40611	1.04332	2.3062	0.0210994	0.725341	somatostatin receptor type 2-like
LOC101862028	6.43531	2.70425	1.1975	2.25824	0.0239306	0.740004	somatostatin receptor type 3-like
LOC101851947	3.41892	4.64286	1.86791	2.48559	0.0129336	0.623491	sorting nexin-10B isoform
LOC101864526	33.7088	0.910783	0.397444	2.2916	0.0219286	0.727979	speckle targeted PIP5K1A-regulated poly(A) polymerase
LOC101858616	3.36076	1.93926	0.939401	2.06436	0.0389837	0.822501	sperm-associated antigen 16 protein
LOC101856811	207.273	1.19935	0.486612	2.4647	0.0137127	0.623815	sphingosine-1-phosphate lyase 1
LOC101857616	20.5417	0.784229	0.303183	2.58665	0.00969134	0.597763	SPRY domain-containing protein 3
LOC101855915	246.26	0.678747	0.345057	1.96706	0.0491764	0.858414	structural maintenance of chromosomes protein 5
LOC101863995	43.0809	2.78462	1.08003	2.57827	0.0099297	0.601551	sulfotransferase 6B1
LOC101854668	165.279	1.17175	0.399547	2.93269	0.00336042	0.418311	suppressor of cytokine signaling 2
LOC101856240	90.2857	1.04173	0.443087	2.35108	0.0187191	0.710028	suppressor of cytokine signaling 2
LOC101856130	35.0093	1.06607	0.422451	2.52353	0.0116184	0.61503	switch-associated protein 70
LOC101852823	171.817	3.63375	1.80476	2.01342	0.0440704	0.834846	synaptic vesicular amine transporter
LOC118478815	1.939	2.58784	1.16779	2.21602	0.0266903	0.742525	synaptotagmin-10-like
LOC101848603	647.714	1.60813	0.553432	2.90574	0.0036638	0.436247	T-complex protein 11-like protein 1
LOC101863737	18.501	1.63333	0.533824	3.05968	0.00221571	0.379246	tartrate-resistant acid phosphatase type 5
LOC101860446	6.58191	1.5412	0.665486	2.31591	0.0205634	0.724515	TBC1 domain family member 1
LOC101860844	4.98591	1.9334	0.739089	2.61592	0.00889879	0.57582	TBC1 domain family member 19 isoform
LOC101856779	1275.16	0.838236	0.279787	2.99598	0.00273563	0.400272	terminal nucleotidyltransferase isoform
LOC101852882	231.249	1.15427	0.368545	3.13195	0.00173647	0.344178	tetratricopeptide repeat protein 37 isoform
LOC101854824	2.24292	2.83762	1.25618	2.25893	0.023888	0.740004	thioredoxin domain-containing protein 12 isoform
LOC101864511	25.3413	1.67757	0.6127	2.738	0.00618137	0.519273	titin homolog
LOC101855917	4.99829	1.57438	0.799618	1.96891	0.0489633	0.858414	toll-like receptor 4
LOC101861106	3.81123	2.69337	1.01179	2.66198	0.00776827	0.554015	transcription factor Sox-2
LOC101858114	489.152	0.657862	0.266652	2.46712	0.0136206	0.623815	transformation/transcription domain-associated protein isoform
LOC101851008	30.7972	0.692576	0.30137	2.29809	0.0215566	0.725341	transmembrane protein 135
LOC101845010	712.566	1.55049	0.642357	2.41375	0.0157893	0.664466	tribbles homolog 2
LOC101850319	586.553	1.15225	0.540083	2.13347	0.0328861	0.792798	tripartite motif-containing 13
LOC101848014	67.5001	1.19117	0.455442	2.61541	0.008912	0.57582	trithorax group protein osa
LOC101846671	2.59814	2.22104	1.09822	2.02241	0.043134	0.834846	tryptophan 2,3-dioxygenase
LOC101860262	281.998	1.89459	0.785142	2.41305	0.0158195	0.664466	tubulin beta-4B chain
LOC101850830	12.671	1.47999	0.698862	2.11771	0.0341994	0.797746	tubulin polyglutamylase TTLL4
LOC101847965	4.52382	1.52894	0.772778	1.9785	0.0478725	0.858414	tumor necrosis factor alpha-induced protein 8
LOC101856250	27.2932	2.23931	1.04025	2.15266	0.0313451	0.775905	tumor protein p53-inducible protein 11
LOC101845429	16.1465	2.22482	0.890945	2.49715	0.0125196	0.61952	tumor protein p53-inducible protein 11-like
LOC101850512	4.19201	1.65569	0.74938	2.20941	0.027146	0.742525	twinkle protein, mitochondrial
LOC101863971	922.303	0.69101	0.260543	2.6522	0.007997	0.564448	tyrosine-protein phosphatase non-receptor type 9 isoform
LOC101857597	156.52	0.792222	0.313598	2.52623	0.0115294	0.61503	UMP-CMP kinase 2
LOC101850299	2.5209	2.04324	0.996424	2.05057	0.0403088	0.833665	uncharacterized protein C12orf56
LOC101854356	4.52125	1.88866	0.843492	2.2391	0.0251494	0.742525	uncharacterized protein C6orf163
LOC101859843	6.7339	3.52599	1.4046	2.51032	0.0120622	0.61952	uncharacterized protein DDB_G0287625-like
LOC101845503	2.31999	2.53593	1.27721	1.98552	0.0470861	0.857291	uncharacterized protein LOC101845503
LOC101845616	6.69427	2.48167	1.15167	2.15484	0.0311746	0.775905	uncharacterized protein LOC101845616
LOC101845807	71.9931	1.19057	0.527081	2.25879	0.0238963	0.740004	uncharacterized protein LOC101845807
LOC101845832	162.562	0.868181	0.373186	2.32641	0.0199969	0.722474	uncharacterized protein LOC101845832
LOC101846007	61.2924	0.720269	0.237489	3.03285	0.00242254	0.394903	uncharacterized protein LOC101846007
LOC101846193	155.451	2.93314	0.85546	3.42873	0.00060642	0.224103	uncharacterized protein LOC101846193
LOC101847035	13.6452	1.15588	0.540068	2.14026	0.0323339	0.786408	uncharacterized protein LOC101847035
LOC101847229	9.25357	1.18115	0.58376	2.02334	0.043038	0.834846	uncharacterized protein LOC101847229
LOC101847463	151.575	1.91572	0.660657	2.89972	0.00373497	0.440888	uncharacterized protein LOC101847463
LOC101847898	1.59175	3.95386	1.62533	2.43266	0.0149885	0.652674	uncharacterized protein LOC101847898
LOC101848059	68.3544	3.55324	1.39855	2.54066	0.0110643	0.603694	uncharacterized protein LOC101848059
LOC101848126	15.8998	1.98277	0.785851	2.52308	0.0116332	0.61503	uncharacterized protein LOC101848126
LOC101848384	210.074	0.731789	0.316159	2.31462	0.0206336	0.724515	uncharacterized protein LOC101848384
LOC101848794	10.2779	3.26773	1.56102	2.09333	0.0363196	0.804179	uncharacterized protein LOC101848794
LOC101849113	65.6173	0.597583	0.262553	2.27605	0.0228432	0.730823	uncharacterized protein LOC101849113
LOC101849282	5.77666	5.13111	1.45426	3.52834	0.000418179	0.199678	uncharacterized protein LOC101849282
LOC101849392	37.3952	5.01072	2.44426	2.04999	0.0403651	0.833665	uncharacterized protein LOC101849392
LOC101849487	12.7036	1.59066	0.586968	2.70996	0.00672905	0.52456	uncharacterized protein LOC101849487
LOC101849819	76.5477	1.41065	0.480338	2.93678	0.00331642	0.418311	uncharacterized protein LOC101849819 isoform
LOC101850008	77.1631	1.05293	0.420614	2.50332	0.0123034	0.61952	uncharacterized protein LOC101850008
LOC101850129	4.28194	1.96184	0.996055	1.96961	0.0488836	0.858414	uncharacterized protein LOC101850129
LOC101850223	1.74451	4.0653	1.43608	2.83084	0.00464265	0.450704	uncharacterized protein LOC101850223
LOC101850275	50.3994	0.930705	0.394151	2.36129	0.0182115	0.704434	uncharacterized protein LOC101850275
LOC101850428	1.54328	3.62173	1.63522	2.21482	0.0267723	0.742525	uncharacterized protein LOC101850428 isoform
LOC101850439	258.863	2.70348	1.1931	2.26593	0.0234556	0.738338	uncharacterized protein LOC101850439
LOC101850633	61.5797	1.88255	0.888898	2.11784	0.0341883	0.797746	uncharacterized protein LOC101850633
LOC101850850	23.6471	1.07361	0.486189	2.20822	0.0272287	0.742525	uncharacterized protein LOC101850850
LOC101851041	78.4698	0.650858	0.314133	2.07192	0.0382728	0.816219	uncharacterized protein LOC101851041
LOC101851160	12.2904	1.8001	0.596301	3.01878	0.00253795	0.399449	uncharacterized protein LOC101851160
LOC101851463	1596.31	1.12978	0.527475	2.14187	0.0322041	0.784645	uncharacterized protein LOC101851463
LOC101851521	191.836	0.69898	0.343647	2.03401	0.0419509	0.834846	uncharacterized protein LOC101851521
LOC101851731	4.1401	4.83995	1.52587	3.17192	0.00151433	0.319012	uncharacterized protein LOC101851731
LOC101851784	465.923	0.9225	0.414176	2.22731	0.0259264	0.742525	uncharacterized protein LOC101851784
LOC101851818	121.257	0.80055	0.327206	2.44662	0.0144202	0.639014	uncharacterized protein LOC101851818 isoform
LOC101851917	3.93002	3.24882	1.65026	1.96867	0.0489911	0.858414	uncharacterized protein LOC101851917
LOC101851955	76.1047	0.922001	0.434137	2.12376	0.0336904	0.797746	uncharacterized protein LOC101851955
LOC101852111	74.8788	0.915728	0.278009	3.29388	0.000988135	0.274513	uncharacterized protein LOC101852111
LOC101852401	1.98478	4.24387	1.96022	2.165	0.0303877	0.774859	uncharacterized protein LOC101852401
LOC101852515	22.5626	2.15111	0.870475	2.4712	0.0134662	0.623815	uncharacterized protein LOC101852515
LOC101852524	188.838	0.624503	0.281612	2.2176	0.026582	0.742525	uncharacterized protein LOC101852524
LOC101852657	10.6066	2.46081	0.82475	2.98371	0.00284778	0.400272	uncharacterized protein LOC101852657 isoform
LOC101852743	200.215	0.769214	0.283607	2.71226	0.00668268	0.52456	uncharacterized protein LOC101852743
LOC101852907	116.412	1.2052	0.528872	2.27881	0.0226782	0.727979	uncharacterized protein LOC101852907
LOC101853328	392.833	0.661094	0.232831	2.83937	0.0045203	0.450704	uncharacterized protein LOC101853328
LOC101853413	28.8815	1.30083	0.462874	2.81033	0.00494901	0.464156	uncharacterized protein LOC101853413
LOC101853469	7.98171	3.05322	1.40224	2.1774	0.029451	0.763774	uncharacterized protein LOC101853469
LOC101853689	49.9639	1.74201	0.864375	2.01534	0.0438689	0.834846	uncharacterized protein LOC101853689
LOC101853719	2497.39	2.37991	0.813557	2.92532	0.00344103	0.424487	uncharacterized protein LOC101853719
LOC101854055	117.179	0.65533	0.261495	2.50609	0.0122075	0.61952	uncharacterized protein LOC101854055
LOC101854318	2.69903	2.11527	1.00309	2.10875	0.0349662	0.800004	uncharacterized protein LOC101854318 isoform
LOC101854376	11.5512	1.25989	0.476119	2.64616	0.00814114	0.571675	uncharacterized protein LOC101854376 isoform
LOC101854664	23.8332	0.819997	0.369038	2.22199	0.0262842	0.742525	uncharacterized protein LOC101854664 isoform
LOC101854829	4.28201	2.04449	0.735992	2.77787	0.00547171	0.48652	uncharacterized protein LOC101854829
LOC101854852	92.5392	0.922256	0.437376	2.10861	0.0349782	0.800004	uncharacterized protein LOC101854852 isoform
LOC101854894	235.918	0.795315	0.25425	3.12809	0.00175947	0.344178	uncharacterized protein LOC101854894 isoform
LOC101854967	142.777	0.954536	0.429602	2.22191	0.0262895	0.742525	uncharacterized protein LOC101854967
LOC101855274	149.638	0.82022	0.336571	2.43699	0.0148102	0.648992	uncharacterized protein LOC101855274
LOC101855289	20.911	0.920292	0.466774	1.9716	0.0486554	0.858414	uncharacterized protein LOC101855289
LOC101855371	86.0063	0.697018	0.211869	3.28986	0.00100238	0.274513	uncharacterized protein LOC101855371
LOC101855401	30.0092	0.8914	0.381992	2.33356	0.0196189	0.722474	uncharacterized protein LOC101855401
LOC101855638	105.996	1.03461	0.319419	3.23905	0.0011993	0.285896	uncharacterized protein LOC101855638
LOC101855752	5.86057	3.06989	0.983619	3.12102	0.00180227	0.347584	uncharacterized protein LOC101855752
LOC101855902	249.653	1.14768	0.568579	2.01851	0.0435383	0.834846	uncharacterized protein LOC101855902
LOC101856247	49.8118	1.13282	0.483726	2.34185	0.0191883	0.719849	uncharacterized protein LOC101856247
LOC101856297	357.844	0.83664	0.374188	2.23588	0.0253597	0.742525	uncharacterized protein LOC101856297
LOC101856656	5.17308	3.73273	1.78365	2.09275	0.0363717	0.804179	uncharacterized protein LOC101856656
LOC101856820	91.6485	1.30839	0.645063	2.02831	0.0425282	0.834846	uncharacterized protein LOC101856820
LOC101856844	31.0648	0.847373	0.244889	3.46023	0.000539707	0.22048	uncharacterized protein LOC101856844
LOC101857057	17.091	1.13202	0.41272	2.74282	0.00609137	0.518069	uncharacterized protein LOC101857057
LOC101857061	61.724	1.77495	0.51948	3.41678	0.000633666	0.224103	uncharacterized protein LOC101857061
LOC101857100	3.19196	2.39858	1.0678	2.24629	0.0246852	0.742525	uncharacterized protein LOC101857100
LOC101857475	52.1818	0.645555	0.307322	2.10058	0.0356779	0.804179	uncharacterized protein LOC101857475
LOC101857485	6.12732	5.77419	1.55952	3.70255	0.000213442	0.157177	uncharacterized protein LOC101857485
LOC101857607	25.9627	0.945363	0.468739	2.01682	0.043714	0.834846	uncharacterized protein LOC101857607
LOC101858035	5.41358	1.79665	0.845458	2.12506	0.0335813	0.797746	uncharacterized protein LOC101858035
LOC101858037	60.1097	0.645242	0.284295	2.26962	0.0232307	0.73468	uncharacterized protein LOC101858037 isoform
LOC101858123	93.0185	1.30141	0.61445	2.118	0.0341748	0.797746	uncharacterized protein LOC101858123
LOC101858309	25.8495	0.903125	0.387141	2.33281	0.0196583	0.722474	uncharacterized protein LOC101858309
LOC101858324	1446.47	2.00555	0.933474	2.14848	0.0316754	0.775905	uncharacterized protein LOC101858324
LOC101858430	2.8429	4.19351	1.68043	2.4955	0.0125778	0.61952	uncharacterized protein LOC101858430
LOC101858744	12.5647	0.993113	0.395311	2.51223	0.0119971	0.61952	uncharacterized protein LOC101858744
LOC101858826	9.0041	1.97768	0.867827	2.27888	0.0226739	0.727979	uncharacterized protein LOC101858826
LOC101859002	126.822	0.814765	0.342224	2.38079	0.0172753	0.689654	uncharacterized protein LOC101859002
LOC101859125	193.836	0.792428	0.246662	3.2126	0.00131538	0.285896	uncharacterized protein LOC101859125 isoform
LOC101859371	9.44165	1.93588	0.871915	2.22026	0.0264012	0.742525	uncharacterized protein LOC101859371
LOC101859431	5.10001	1.62255	0.636228	2.55027	0.0107639	0.603694	uncharacterized protein LOC101859431
LOC101859925	1.67578	3.18214	1.60844	1.9784	0.0478831	0.858414	uncharacterized protein LOC101859925
LOC101859972	775.307	0.63796	0.309595	2.06063	0.0393387	0.824907	uncharacterized protein LOC101859972
LOC101860199	1532.83	2.33953	0.701015	3.33735	0.000845825	0.257375	uncharacterized protein LOC101860199
LOC101860221	258.048	0.922206	0.453683	2.03271	0.0420819	0.834846	uncharacterized protein LOC101860221 isoform
LOC101860999	2.42048	2.40749	1.17864	2.0426	0.0410925	0.834846	uncharacterized protein LOC101860999
LOC101861002	53.0107	0.731262	0.331083	2.20869	0.0271959	0.742525	uncharacterized protein LOC101861002 isoform
LOC101861288	16.611	0.861421	0.430025	2.00319	0.045157	0.847126	uncharacterized protein LOC101861288
LOC101861384	2.40993	2.45947	1.12568	2.18487	0.0288985	0.761102	uncharacterized protein LOC101861384
LOC101861518	100.379	0.818749	0.331966	2.46636	0.0136493	0.623815	uncharacterized protein LOC101861518
LOC101861715	15.1851	1.61922	0.743549	2.17769	0.029429	0.763774	uncharacterized protein LOC101861715
LOC101862335	6.09243	1.33409	0.670886	1.98855	0.0467506	0.855811	uncharacterized protein LOC101862335
LOC101862583	13.9174	0.926532	0.375466	2.46769	0.0135989	0.623815	uncharacterized protein LOC101862583
LOC101863000	64.227	0.760682	0.348531	2.18254	0.02907	0.761102	uncharacterized protein LOC101863000
LOC101863193	46.7352	1.33753	0.568165	2.35413	0.018566	0.70674	uncharacterized protein LOC101863193
LOC101863854	227.135	2.45451	0.643296	3.81552	0.000135896	0.15174	uncharacterized protein LOC101863854
LOC101864166	246.278	0.919573	0.393422	2.33737	0.0194199	0.721967	uncharacterized protein LOC101864166
LOC101864351	12.0635	0.964286	0.441678	2.18324	0.0290185	0.761102	uncharacterized protein LOC101864351
LOC101864506	31.3372	1.80883	0.800482	2.25967	0.0238416	0.740004	uncharacterized protein LOC101864506
LOC106011005	10423.5	3.06205	0.802913	3.81368	0.000136911	0.15174	uncharacterized protein LOC106011005
LOC106011164	2.9311	4.84725	1.95603	2.4781	0.0132082	0.623491	uncharacterized protein LOC106011164
LOC106011702	1.92082	4.78751	2.09613	2.28398	0.0223729	0.727979	uncharacterized protein LOC106011702
LOC106011723	1934.33	5.0862	2.20493	2.30674	0.0210693	0.725341	uncharacterized protein LOC106011723
LOC106011953	12.0198	1.00045	0.468809	2.13403	0.0328404	0.792798	uncharacterized protein LOC106011953
LOC106012180	35.314	1.96364	0.736855	2.66489	0.00770138	0.552121	uncharacterized protein LOC106012180
LOC106012457	165.369	1.19662	0.576256	2.07655	0.0378432	0.810935	uncharacterized protein LOC106012457
LOC106012742	2.47324	4.57723	1.40573	3.25613	0.00112942	0.285896	uncharacterized protein LOC106012742
LOC106012996	2.06184	4.92875	2.21838	2.22178	0.026298	0.742525	uncharacterized protein LOC106012996
LOC106013254	1.55237	3.74883	1.60434	2.33668	0.0194556	0.721967	uncharacterized protein LOC106013254
LOC106013338	121.497	0.892328	0.396711	2.24932	0.0244923	0.742243	uncharacterized protein LOC106013338 isoform
LOC106013355	11.3907	1.56004	0.604245	2.58179	0.00982881	0.60083	uncharacterized protein LOC106013355
LOC106013714	1.56519	3.87464	1.68377	2.30118	0.0213817	0.725341	uncharacterized protein LOC106013714
LOC106013775	1.59276	3.75421	1.51491	2.47818	0.0132056	0.623491	uncharacterized protein LOC106013775
LOC106014020	14.3268	1.16022	0.538811	2.15329	0.0312956	0.775905	uncharacterized protein LOC106014020
LOC118477614	1.07603	3.16825	1.49256	2.1227	0.0337786	0.797746	uncharacterized protein LOC118477614
LOC118478528	7.53604	1.56915	0.776269	2.02139	0.0432389	0.834846	uncharacterized protein LOC118478528
LOC118478826	23.3517	1.62133	0.614663	2.63776	0.00834568	0.574544	uncharacterized protein LOC118478826
LOC118479089	2.44523	5.08756	1.91362	2.6586	0.0078466	0.556702	uncharacterized protein LOC118479089
LOC106012882	46.3592	1.3923	0.615893	2.26061	0.0237833	0.740004	universal stress protein in QAH/OAS sulfhydrylase 3'region
LOC101857807	34.6645	1.2257	0.514147	2.38395	0.0171278	0.687774	UPF0561 protein C2orf68 homolog
LOC101861362	272.899	1.50415	0.517278	2.90782	0.00363963	0.436247	uridine-cytidine kinase 2-B isoform
LOC101849155	3.73831	1.69142	0.835725	2.02389	0.0429812	0.834846	vicilin-like seed storage protein At2g18540
LOC101848506	59.6703	0.978176	0.391267	2.50002	0.0124186	0.61952	WASH complex subunit 2C
LOC101861854	114.101	1.12808	0.363937	3.09965	0.0019375	0.368475	WASH complex subunit 2C isoform
LOC101861751	127.846	0.994148	0.445595	2.23106	0.0256772	0.742525	WW domain-containing oxidoreductase
LOC101852940	954.371	0.751237	0.348151	2.15779	0.030944	0.775905	X-box-binding protein 1
LOC101854110	32.7559	0.769418	0.382489	2.01161	0.0442614	0.837116	XK-related protein 6
LOC101847889	1.4111	3.79023	1.58972	2.38421	0.017116	0.687774	zeta-sarcoglycan
LOC101853684	290.3	0.722441	0.305068	2.36813	0.0178781	0.699598	zinc finger CCCH domain-containing protein 18 isoform
LOC101846332	20.4169	0.814846	0.352048	2.31459	0.0206354	0.724515	zinc finger protein 474
LOC101858639	6.11815	1.76554	0.768968	2.29598	0.0216771	0.725341	zinc finger protein 493-like
LOC101854505	19.7967	1.18999	0.575914	2.06626	0.0388039	0.822475	zinc finger protein DZIP1L
LOC106012520	16.4478	1.20375	0.519842	2.31561	0.0205798	0.724515	zonadhesin
LOC101847487	369.496	3.16185	0.914782	3.45639	0.000547457	0.22048	zwei Ig domain protein zig-4
Related to Figure 3B: Age 2 Down-regulated RNAs
AGE2.STS_vs_CONTROL downregulation									AGE2.LTS_vs_CONTROL downregulation
Feature.ID	baseMean	log2FoldChange	lfcSE	stat	pvalue	padj	Gene.Description		Feature.ID	baseMean	log2FoldChange	lfcSE	stat	pvalue	padj	Gene.Description
LOC101847881	13.6695	-0.830783	0.412442	-2.0143	0.0439776	0.834846	28S ribosomal protein S5, mitochondrial		LOC101851834	14.3107	-0.797876	0.388418	-2.05417	0.0399592	0.999447	28S ribosomal protein S18b, mitochondrial
LOC101853713	9.14219	-1.13399	0.515062	-2.20166	0.0276897	0.744561	39S ribosomal protein L9, mitochondrial		LOC101864314	20.8298	-6.33444	2.0039	-3.16105	0.00157202	0.501879	60S acidic ribosomal protein P2
LOC101850061	131.501	-0.763195	0.327064	-2.33347	0.0196233	0.722474	4-trimethylaminobutyraldehyde dehydrogenase		LOC101861230	1096.04	-1.07046	0.420971	-2.54283	0.0109959	0.999447	acetylcholine-binding protein
LOC101851221	14.8083	-0.856036	0.347874	-2.46077	0.0138641	0.628613	40S ribosomal protein S12, mitochondrial isoform		LOC101858881	2.71639	-3.07446	1.4778	-2.08043	0.0374859	0.999447	agrin
LOC101864314	20.8298	-4.70603	1.92491	-2.4448	0.014493	0.640172	60S acidic ribosomal protein P2		LOC101852578	5.64041	-1.59113	0.785394	-2.0259	0.0427749	0.999447	anoctamin-5
LOC101851885	56.7598	-0.921233	0.416116	-2.21389	0.0268365	0.742525	activating signal cointegrator 1 complex subunit 2		LOC101845183	1060.38	-0.771372	0.358114	-2.15399	0.0312411	0.999447	atlastin isoform
LOC101862738	585.834	-1.04071	0.455566	-2.28444	0.0223456	0.727979	adhesion G protein-coupled receptor L1		LOC101853290	322.696	-0.758111	0.346725	-2.18649	0.0287797	0.999447	ATP synthase subunit gamma, mitochondrial
LOC101846494	250.136	-1.48103	0.514483	-2.87867	0.00399356	0.450704	ADP-ribosyl-[dinitrogen reductase] glycohydrolase		LOC101852215	45.391	-0.867619	0.436784	-1.98638	0.046991	0.999447	bifunctional coenzyme A synthase isoform
LOC100533261	3276.1	-1.11008	0.528428	-2.10072	0.0356652	0.804179	alpha tubulin 2		LOC101856712	109.667	-1.72671	0.62671	-2.75519	0.00586574	0.908183	branched-chain-amino-acid aminotransferase, cytosolic
LOC101863189	2.49846	-2.76051	1.37928	-2.00142	0.0453475	0.847126	ankyrin repeat domain-containing protein 17		LOC101854349	40.3931	-1.05909	0.429303	-2.46701	0.0136248	0.999447	cell division control protein 1
LOC106012647	2.62261	-2.25128	0.97327	-2.31311	0.0207166	0.725341	ankyrin repeat domain-containing protein 26		LOC101845872	26.4028	-1.31108	0.642679	-2.04002	0.0413485	0.999447	cilia- and flagella-associated protein 70 isoform
LOC101863672	329.543	-0.660636	0.320149	-2.06353	0.0390624	0.822894	anoctamin-7		LOC101859004	21.5858	-0.616356	0.313982	-1.96303	0.049643	0.999447	coiled-coil domain-containing protein 138
LOC101856905	198.869	-0.913039	0.421627	-2.16551	0.0303484	0.774859	aspartyl aminopeptidase isoform		LOC101864232	3.96836	-3.31538	1.62396	-2.04155	0.0411965	0.999447	collagen alpha-4(VI) chain
LOC101854938	2195.17	-1.26583	0.516906	-2.44886	0.014331	0.637123	ATP-binding cassette sub-family A member 5		LOC101853314	11.024	-4.29613	2.15379	-1.99468	0.0460777	0.999447	collagen alpha-5(VI) chain
LOC101853519	9.02589	-1.17903	0.573737	-2.055	0.0398793	0.830683	ATP-dependent translocase ABCB1		LOC101853375	47.1853	-1.81149	0.770807	-2.35012	0.0187674	0.999447	cytochrome P450 3A11
LOC101845464	892.92	-0.609451	0.305655	-1.99392	0.0461609	0.853011	baculoviral IAP repeat-containing protein 6		LOC101861801	10.5016	-2.91709	1.26648	-2.30331	0.0212613	0.999447	cytochrome P450 3A56
LOC101849554	271.065	-0.606566	0.251593	-2.4109	0.0159132	0.666359	bcl-2-like protein 2		LOC101856053	96.5485	-1.40731	0.589761	-2.38624	0.0170215	0.999447	dnaJ homolog subfamily C member 21
LOC101851752	1.89893	-4.44809	2.26235	-1.96614	0.0492823	0.858414	beta-1,4-N-acetylgalactosaminyltransferase bre-4		LOC101852702	146.577	-2.25521	0.642484	-3.51014	0.000447867	0.287728	dynein heavy chain 1, axonemal
LOC101845158	160.183	-0.847424	0.332223	-2.55076	0.0107487	0.603694	bis(5'-nucleosyl)-tetraphosphatase [asymmetrical]		LOC118477947	16.1778	-2.55017	0.855794	-2.97989	0.00288352	0.690438	dynein heavy chain 1, axonemal-like
LOC101856712	109.667	-1.56306	0.627288	-2.49177	0.0127109	0.61977	branched-chain-amino-acid aminotransferase, cytosolic		LOC101850460	12636.9	-0.719895	0.2979	-2.41657	0.0156676	0.999447	elongation factor 1-alpha
LOC101859114	65.0093	-0.81366	0.26912	-3.02341	0.00249943	0.397962	BTB/POZ domain-containing protein KCTD5		LOC101855233	118.858	-0.936302	0.456717	-2.05007	0.0403578	0.999447	elongator complex protein 1
LOC101849276	13.2096	-2.08611	0.738598	-2.82441	0.00473673	0.450704	C-C chemokine receptor type 5		LOC101846245	480.453	-2.13861	0.874987	-2.44416	0.0145191	0.999447	eukaryotic initiation factor 4A-6
LOC101845449	156.133	-1.34938	0.635168	-2.12445	0.0336324	0.797746	cadherin-related tumor suppressor		LOC101853210	2596.11	-2.52811	1.2317	-2.05253	0.0401177	0.999447	eukaryotic translation initiation factor 5A-1
LOC106012635	22.48	-0.931001	0.311569	-2.98811	0.00280709	0.400272	calcium load-activated calcium channel		LOC101858571	16.6926	-0.901308	0.448713	-2.00865	0.0445738	0.999447	F-box/LRR-repeat protein 3 isoform
LOC101855044	21.5908	-2.54722	0.969757	-2.62666	0.00862286	0.57582	calpain-9		LOC101859477	65.5834	-1.04544	0.478082	-2.18673	0.0287623	0.999447	fibrillin-1
LOC101855282	992.512	-0.63315	0.245045	-2.58382	0.00977137	0.599997	calpain-B		LOC101851696	7.69444	-3.26574	1.22082	-2.67503	0.0074723	0.98817	fibrillin-2
LOC101848703	18.4862	-3.22847	1.63833	-1.97059	0.048771	0.858414	canalicular multispecific organic anion transporter 1		LOC106012304	73.6691	-0.874549	0.416057	-2.102	0.0355537	0.999447	fibroleukin
LOC101863103	48.7324	-1.45905	0.487882	-2.99059	0.00278443	0.400272	CDGSH iron-sulfur domain-containing protein 2		LOC101855295	59.9006	-0.593113	0.289209	-2.05081	0.040285	0.999447	flocculation protein FLO11
LOC101860639	42.2277	-0.88725	0.294767	-3.01	0.00261244	0.399879	centrin-3		LOC101851187	316.548	-8.24917	2.80849	-2.93723	0.00331157	0.777968	FMRFamide-related neuropeptides-like
LOC101845420	116.768	-0.655901	0.25509	-2.57125	0.0101332	0.601551	coiled-coil and C2 domain-containing protein 1-like isoform		LOC101858099	67.5359	-0.767775	0.382504	-2.00723	0.0447251	0.999447	GDP-Man:Man(3)GlcNAc(2)-PP-Dol alpha-1,2-mannosyltransferase isoform
LOC101849708	58.9269	-1.02683	0.409625	-2.50676	0.0121844	0.61952	coiled-coil domain-containing protein 124		LOC101850882	65.1577	-0.72807	0.309584	-2.35177	0.0186842	0.999447	glutathione peroxidase
LOC101860037	60.5897	-1.06496	0.416852	-2.55477	0.0106259	0.603694	coiled-coil domain-containing protein 173 isoform		LOC101858250	57.0565	-1.65046	0.637959	-2.58709	0.0096791	0.999447	glycine receptor subunit alpha-1
LOC101856275	7.58846	-3.20582	1.31903	-2.43044	0.0150807	0.652674	collagen alpha-1(XXIII) chain		LOC101848319	420.517	-0.654864	0.272123	-2.4065	0.0161063	0.999447	glycogenin-1 isoform
LOC101850691	14.4103	-1.17123	0.483612	-2.42183	0.0154425	0.656691	condensin complex subunit 3		LOC101854533	70.6697	-2.30093	0.719096	-3.19976	0.00137543	0.460369	glyoxalase domain-containing protein 4
LOC101845719	122.085	-1.10564	0.387209	-2.8554	0.00429825	0.450704	cyclin-D1-binding protein 1 homolog		LOC101851790	30.1787	-1.3025	0.493347	-2.64014	0.00828721	0.98817	GPI mannosyltransferase 4
LOC101862003	11.7816	-1.3678	0.443736	-3.08248	0.00205286	0.379246	cyclin-dependent kinases regulatory subunit		LOC101856059	15.3921	-1.53833	0.729965	-2.1074	0.0350826	0.999447	HAUS augmin-like complex subunit 3
LOC101853324	107.482	-1.23734	0.418583	-2.95601	0.00311644	0.414305	cytochrome P450 27C1		LOC101845230	61.6495	-2.14776	0.626709	-3.42705	0.000610187	0.303898	hemocyte protein-glutamine gamma-glutamyltransferase
LOC101853177	236.367	-1.46726	0.656215	-2.23595	0.0253552	0.742525	cytochrome P450 3A24		LOC101864273	37.3779	-0.986965	0.440021	-2.24299	0.0248972	0.999447	hemocytin isoform
LOC101863653	127.035	-0.711511	0.336047	-2.1173	0.0342346	0.797746	cytochrome P450 3A29		LOC101845478	27.7619	-0.723785	0.34477	-2.09933	0.0357881	0.999447	importin subunit alpha-9 isoform
LOC101861801	10.5016	-3.78134	1.32008	-2.86448	0.00417693	0.450704	cytochrome P450 3A56		LOC101857945	981.955	-0.890132	0.358327	-2.48414	0.0129866	0.999447	importin-4
LOC101862050	5.21656	-2.37961	1.20871	-1.96873	0.0489842	0.858414	damage-control phosphatase ARMT1		LOC101851842	70.402	-0.62567	0.314765	-1.98774	0.0468405	0.999447	inner nuclear membrane protein Man1 isoform
LOC101860245	60.1217	-0.792061	0.319117	-2.48204	0.0130633	0.623491	deoxyhypusine hydroxylase		LOC101860698	568.633	-1.45098	0.735686	-1.97228	0.0485771	0.999447	isoleucine--tRNA ligase, cytoplasmic
LOC101850518	3610.28	-0.826042	0.396544	-2.0831	0.0372418	0.804549	dihydropyrimidinase		LOC101863126	95.0179	-1.4319	0.530122	-2.70107	0.00691177	0.966948	kelch-like protein 26
LOC101859628	83.446	-1.23965	0.448735	-2.76253	0.00573546	0.49561	DNA excision repair protein ERCC-6-like		LOC101863535	8.46113	-3.0792	1.26312	-2.43777	0.0147783	0.999447	lactadherin
LOC101861408	107.865	-1.66822	0.805385	-2.07133	0.0383282	0.816219	DNA polymerase alpha catalytic subunit isoform		LOC101862712	1.28166	-2.77052	1.2291	-2.2541	0.0241897	NA	leucine-rich repeat and coiled-coil domain-containing protein 1
LOC101862499	13.6212	-1.18401	0.441229	-2.68343	0.00728704	0.53359	DNA-directed RNA polymerase III subunit RPC8		LOC101861871	16.892	-0.650329	0.313054	-2.07737	0.0377677	0.999447	leucine-rich repeat-containing protein 45
LOC101856053	96.5485	-1.23558	0.590339	-2.093	0.0363493	0.804179	dnaJ homolog subfamily C member 21		LOC101849300	4.4682	-1.37233	0.698208	-1.9655	0.0493567	0.999447	lncRNA_uncharacterized LOC101849300
LOC101862278	46.0984	-0.659582	0.329433	-2.00217	0.0452663	0.847126	dnaJ homolog subfamily C member 30, mitochondrial		LOC101852436	54.3457	-1.57768	0.780525	-2.02131	0.0432479	0.999447	lncRNA_uncharacterized LOC101852436
LOC118477184	3.64064	-1.90433	0.931288	-2.04484	0.0408709	0.834846	dual 3',5'-cyclic-AMP and -GMP phosphodiesterase 11A-like		LOC101852670	15.1058	-1.74439	0.712352	-2.44877	0.0143344	0.999447	lncRNA_uncharacterized LOC101852670
LOC101855740	7.47001	-2.5778	0.945019	-2.72777	0.00637634	0.52456	dual specificity protein phosphatase 12		LOC101852827	281.149	-0.938699	0.323631	-2.90052	0.00372541	0.835555	lncRNA_uncharacterized LOC101852827
LOC101852702	146.577	-1.42322	0.640931	-2.22056	0.026381	0.742525	dynein heavy chain 1, axonemal		LOC101853295	4.67706	-1.50126	0.643107	-2.33439	0.0195754	0.999447	lncRNA_uncharacterized LOC101853295
LOC118477947	16.1778	-1.73	0.843774	-2.05031	0.0403338	0.833665	dynein heavy chain 1, axonemal-like		LOC101854178	3.22664	-1.64198	0.790698	-2.07662	0.037837	0.999447	lncRNA_uncharacterized LOC101854178
LOC106012746	2.05203	-4.66789	2.22904	-2.09412	0.0362489	0.804179	elastase		LOC101856307	1138.6	-1.92712	0.923773	-2.08614	0.0369659	0.999447	lncRNA_uncharacterized LOC101856307
LOC101845545	26.7891	-0.881623	0.383852	-2.29678	0.0216313	0.725341	epoxide hydrolase 4		LOC101863410	3.09723	-2.4224	1.22914	-1.9708	0.0487463	0.999447	lncRNA_uncharacterized LOC101863410, transcript variant
LOC101851061	277.355	-0.587653	0.287453	-2.04434	0.0409196	0.834846	ERC protein 2 isoform		LOC101864154	3.79875	-2.06072	0.967564	-2.1298	0.0331879	0.999447	lncRNA_uncharacterized LOC101864154
LOC101846245	480.453	-1.83972	0.875002	-2.10254	0.0355064	0.804179	eukaryotic initiation factor 4A-6		LOC106012247	2.36541	-4.06632	1.58936	-2.55846	0.0105136	0.999447	lncRNA_uncharacterized LOC106012247
LOC101846366	200.701	-1.07259	0.489525	-2.19107	0.0284466	0.754882	eukaryotic translation initiation factor 3 subunit I		LOC106012715	19.5078	-3.19397	1.16529	-2.74093	0.00612654	0.917924	lncRNA_uncharacterized LOC106012715
LOC101853210	2596.11	-2.93384	1.2318	-2.38175	0.0172306	0.689654	eukaryotic translation initiation factor 5A-1		LOC106013167	36.8438	-2.02199	0.820829	-2.46335	0.0137646	0.999447	lncRNA_uncharacterized LOC106013167
LOC101856744	302.1	-1.20825	0.457719	-2.63971	0.00829766	0.574544	eukaryotic translation initiation factor 5B		LOC106014205	53.402	-0.858204	0.395277	-2.17115	0.02992	0.999447	lncRNA_uncharacterized LOC106014205, transcript variant
LOC101850380	141.285	-0.984841	0.323554	-3.04382	0.00233594	0.391506	exonuclease 3'-5' domain-containing protein 2		LOC118477178	6.23701	-2.57412	0.644681	-3.99286	6.52818e-05	0.07666	lncRNA_uncharacterized LOC118477178, transcript variant
LOC101850807	114.811	-1.20483	0.398407	-3.02413	0.00249353	0.397962	F-box protein At1g78280		LOC118478155	3.75625	-2.56601	1.23284	-2.08137	0.0374001	0.999447	lncRNA_uncharacterized LOC118478155
LOC101861238	12.3388	-0.965387	0.43546	-2.21694	0.0266274	0.742525	FAD-dependent oxidoreductase domain-containing protein 1		LOC118478635	61.7666	-0.872156	0.30596	-2.85056	0.00436425	0.838489	lncRNA_uncharacterized LOC118478635
LOC101851696	7.69444	-2.43867	1.19457	-2.04146	0.0412047	0.834846	fibrillin-2		LOC101858449	11.3148	-1.32387	0.561854	-2.35625	0.0184605	0.999447	LOW QUALITY PROTEIN: uncharacterized protein LOC101858449
LOC101852029	32.8698	-1.0457	0.465857	-2.24468	0.0247886	0.742525	FRAS1-related extracellular matrix protein 1		LOC101847985	730.977	-0.935296	0.476229	-1.96396	0.0495346	0.999447	lysophosphatidylserine lipase ABHD12
LOC101863206	103.436	-1.12948	0.418943	-2.69604	0.00701701	0.531266	GDH/6PGL endoplasmic bifunctional protein		LOC101849785	91.0617	-0.611848	0.302006	-2.02594	0.0427705	0.999447	mannosyl-oligosaccharide glucosidase
LOC101858099	67.5359	-0.897489	0.385737	-2.32668	0.0199821	0.722474	GDP-Man:Man(3)GlcNAc(2)-PP-Dol alpha-1,2-mannosyltransferase isoform		LOC101863041	17.063	-1.69821	0.73909	-2.29771	0.0215784	0.999447	metabotropic glutamate receptor 3
LOC101861630	3.75163	-2.36926	1.20627	-1.96413	0.0495151	0.858414	glucose dehydrogenase [FAD, quinone]		LOC101857567	149.966	-1.01205	0.450993	-2.24404	0.0248297	0.999447	methionine aminopeptidase 1
LOC100533313	90.4071	-1.33101	0.529391	-2.51423	0.0119294	0.61952	glutamate receptor subunit protein GluR2 precursor		LOC101863223	31.0143	-1.14612	0.470771	-2.43457	0.0149096	0.999447	methionine aminopeptidase 1D, mitochondrial isoform
LOC101848242	12.8628	-0.983788	0.429347	-2.29136	0.0219425	0.727979	glutamate-rich WD repeat-containing protein 1		LOC101854888	10.7143	-2.26473	1.00203	-2.26014	0.0238127	0.999447	MFS-type transporter SLC18B1
LOC101850882	65.1577	-0.661552	0.311741	-2.12212	0.0338277	0.797746	glutathione peroxidase		LOC101845108	60.7311	-0.610198	0.310429	-1.96566	0.0493382	0.999447	MICOS complex subunit MIC27
LOC101854533	70.6697	-2.51514	0.722928	-3.47911	0.000503083	0.215273	glyoxalase domain-containing protein 4		LOC101851901	63.8556	-7.117	1.78117	-3.99568	6.45081e-05	0.07666	microsomal glutathione S-transferase 1
LOC101857779	53.2908	-0.589534	0.282164	-2.08933	0.0366777	0.804549	GTP-binding protein Di-Ras2		LOC101851539	13.7184	-2.55008	0.919441	-2.77351	0.00554547	0.889152	microsomal glutathione S-transferase 1
LOC106014166	1.05994	-3.68109	1.75412	-2.09854	0.0358577	0.804179	GTP-binding protein ypt1		LOC106013530	14.8701	-7.47722	3.55889	-2.101	0.0356411	0.999447	microsomal glutathione S-transferase 1
LOC101858163	113.636	-0.63677	0.299623	-2.12524	0.0335669	0.797746	H/ACA ribonucleoprotein complex subunit 2-like protein		LOC101862630	23.1744	-0.91424	0.462788	-1.97551	0.0482107	0.999447	mitochondrial dicarboxylate carrier isoform
LOC101863891	485.413	-0.984568	0.484214	-2.03333	0.0420191	0.834846	heart- and neural crest derivatives-expressed protein 2		LOC101860818	267.818	-0.871812	0.313676	-2.77934	0.00544696	0.889152	mitoferrin-2 isoform
LOC101845230	61.6495	-2.03135	0.628317	-3.233	0.00122496	0.285896	hemocyte protein-glutamine gamma-glutamyltransferase		LOC101847031	49.5501	-0.598387	0.275783	-2.16977	0.030024	0.999447	molybdenum cofactor biosynthesis /mitochondrial GTP 3',8-cyclase isoform
LOC101861982	8.16831	-4.7337	1.82876	-2.58848	0.0096401	0.597763	heparan-sulfate 6-O-sulfotransferase 3-B		LOC101846340	2.25403	-5.25796	2.30413	-2.28197	0.022491	NA	mucin-3A
LOC101860771	23.119	-0.962834	0.353805	-2.72137	0.00650121	0.52456	histidine-rich glycoprotein		LOC101853663	65.0222	-1.28107	0.49573	-2.58421	0.00976017	0.999447	mucin-5AC
LOC101862957	28.2488	-0.746812	0.287263	-2.59975	0.00932924	0.591413	histone deacetylase complex subunit SAP30 homolog		LOC101857736	14.6494	-0.841388	0.401977	-2.09313	0.036338	0.999447	myosin light chain kinase, smooth muscle
LOC101862123	4.17409	-1.682	0.749639	-2.24375	0.0248483	0.742525	homologous-pairing protein 2 homolog		LOC106011990	65.4827	-2.37265	0.89287	-2.65733	0.00787613	0.98817	myosin-IIIb
LOC101845478	27.7619	-0.820575	0.352285	-2.32929	0.0198435	0.722474	importin subunit alpha-9 isoform		LOC101863081	88.5642	-1.41532	0.543533	-2.60392	0.00921632	0.999447	myotrophin /ankyrin repeat family A protein isoform
LOC101857945	981.955	-1.09119	0.358624	-3.04272	0.00234452	0.391506	importin-4		LOC101852730	9.58591	-1.12009	0.477825	-2.34415	0.0190704	0.999447	N-acetylglucosaminyl-phosphatidylinositol de-N-acetylase
LOC101848952	269.854	-0.852453	0.368984	-2.31027	0.0208733	0.725341	inositol-3-phosphate synthase isoform		LOC101853249	66.7695	-0.886538	0.424685	-2.08752	0.0368413	0.999447	NADP-dependent malic enzyme
LOC101847759	166.74	-0.761603	0.310046	-2.45642	0.0140331	0.63182	interferon-related developmental regulator 1		LOC101853186	109.927	-0.703134	0.342223	-2.05461	0.0399166	0.999447	neuronal acetylcholine receptor subunit alpha-9-I
LOC101862043	40.0143	-0.792852	0.376285	-2.10705	0.035113	0.800004	internal alternative NAD(P)H-ubiquinone oxidoreductase A1, mitochondrial		LOC101858904	5.48711	-4.13597	1.72911	-2.39197	0.0167582	0.999447	neuropeptide receptor 15
LOC101853926	102.89	-0.622855	0.313309	-1.98799	0.0468124	0.855811	iron-sulfur cluster assembly scaffold protein IscU		LOC101846217	43.2856	-1.5706	0.74309	-2.11361	0.0345482	0.999447	nocturnin
LOC101863126	95.0179	-1.58348	0.53238	-2.97435	0.00293613	0.401223	kelch-like protein 26		LOC101856128	338.289	-0.584797	0.291183	-2.00835	0.0446063	0.999447	nucleolar GTP-binding protein 1
LOC101859550	1960.56	-1.9174	0.898513	-2.13397	0.0328453	0.792798	limbic system-associated membrane protein isoform		LOC101846273	30.5905	-1.26814	0.614268	-2.06447	0.0389728	0.999447	nucleolar protein 11 isoform
LOC101859027	23.2317	-1.437	0.538262	-2.6697	0.00759198	0.547142	lncRNA_homeodomain-only protein		LOC101849332	211.283	-0.638661	0.26664	-2.39522	0.0166104	0.999447	nucleolar protein 56
LOC101854129	156.301	-0.632254	0.26058	-2.42633	0.0152524	0.652674	lncRNA_selenoprotein M		LOC101855559	106.034	-1.27228	0.601331	-2.11578	0.0343639	0.999447	nucleolar protein 58 isoform
LOC101849300	4.4682	-1.63801	0.737557	-2.22086	0.0263602	0.742525	lncRNA_uncharacterized LOC101849300		LOC101858990	696.62	-1.39045	0.485091	-2.86636	0.00415217	0.838489	ornithine aminotransferase, mitochondrial isoform
LOC101853295	4.67706	-1.53324	0.667737	-2.29617	0.0216662	0.725341	lncRNA_uncharacterized LOC101853295		LOC101848660	103.968	-1.03597	0.517739	-2.00095	0.0453983	0.999447	palmitoyl-protein thioesterase 1
LOC101853367	1.14148	-2.76317	1.37186	-2.01418	0.0439903	0.834846	lncRNA_uncharacterized LOC101853367		LOC101851395	110.442	-1.4893	0.475688	-3.13083	0.00174312	0.534432	PAX-interacting protein 1
LOC101854178	3.22664	-1.78632	0.830345	-2.1513	0.0314523	0.775905	lncRNA_uncharacterized LOC101854178		LOC101852860	5.43881	-1.40251	0.648306	-2.16335	0.0305141	0.999447	peroxisomal 2,4-dienoyl-CoA reductase
LOC101856709	11.1131	-0.953598	0.476438	-2.00152	0.0453368	0.847126	lncRNA_uncharacterized LOC101856709		LOC101857718	5.53312	-1.23068	0.595372	-2.06707	0.0387273	0.999447	piggyBac transposable element-derived protein 4
LOC101857250	83.0156	-2.23446	0.876774	-2.54851	0.0108186	0.603694	lncRNA_uncharacterized LOC101857250		LOC118478596	4.57909	-1.50496	0.722811	-2.0821	0.0373336	0.999447	piggyBac transposable element-derived protein 4-like
LOC101857787	5.5027	-2.72294	1.19393	-2.28066	0.0225687	0.727979	lncRNA_uncharacterized LOC101857787		LOC101852093	3.75404	-2.44347	1.00014	-2.44313	0.0145604	0.999447	piggyBac transposable element-derived protein 4-like
LOC106012838	2.45768	-2.69074	1.2916	-2.08327	0.0372268	0.804549	lncRNA_uncharacterized LOC106012838		LOC101853509	19.754	-1.02262	0.493637	-2.07161	0.0383016	0.999447	polycystic kidney disease protein 1-like 2
LOC106013503	141.111	-1.06133	0.521427	-2.03543	0.0418078	0.834846	lncRNA_uncharacterized LOC106013503		LOC101855965	25.1708	-0.696795	0.355027	-1.96265	0.0496863	0.999447	polypeptide N-acetylgalactosaminyltransferase 2
LOC118477247	36.2088	-0.668534	0.337961	-1.97814	0.0479131	0.858414	lncRNA_uncharacterized LOC118477247		LOC101860272	220.286	-1.19596	0.504416	-2.37099	0.0177407	0.999447	post-GPI attachment to proteins factor 3
LOC118477385	57.9234	-1.73672	0.578621	-3.00148	0.00268669	0.399879	lncRNA_uncharacterized LOC118477385		LOC101855847	27.19	-1.46293	0.628772	-2.32664	0.0199842	0.999447	pre-mRNA-splicing factor syf1 homolog
LOC118477772	0.830061	-3.08584	1.52803	-2.01949	0.0434366	NA	lncRNA_uncharacterized LOC118477772		LOC101856100	2.47748	-4.46398	1.44024	-3.09946	0.00193871	0.552021	probable serine carboxypeptidase CPVL
LOC118478635	61.7666	-0.690931	0.307192	-2.24918	0.0245011	0.742243	lncRNA_uncharacterized LOC118478635		LOC101863240	43.7009	-0.702799	0.293633	-2.39346	0.0166903	0.999447	probable transcriptional regulatory protein Dgeo_2194
LOC101860731	186.059	-0.593317	0.279485	-2.1229	0.0337625	0.797746	long-chain-fatty-acid--CoA ligase isoform		LOC101864065	54.0988	-1.09471	0.481258	-2.2747	0.0229242	0.999447	proline-rich protein PRCC
LOC101862220	8.78377	-1.0223	0.517841	-1.97416	0.048363	0.858414	lupus La protein homolog A		LOC106013715	5.05766	-1.7569	0.879919	-1.99666	0.0458626	0.999447	prostaglandin E2 receptor EP3 subtype
LOC101859548	108.995	-0.896966	0.304515	-2.94555	0.0032238	0.416448	LYR motif-containing protein 4		LOC101855654	161.471	-1.40286	0.714646	-1.96301	0.0496445	0.999447	protein AMN1 homolog
LOC101848401	14.437	-0.823875	0.370857	-2.22154	0.0263144	0.742525	malonyl-CoA-acyl carrier protein transacylase, mitochondrial		LOC101846663	7.12961	-1.16206	0.550703	-2.11014	0.0348465	0.999447	protein C3orf33 homolog
LOC101849785	91.0617	-0.663289	0.304345	-2.1794	0.0293017	0.763774	mannosyl-oligosaccharide glucosidase		LOC101854142	16.0759	-2.06283	0.760903	-2.71103	0.0067075	0.966948	protein CUSTOS
LOC101854291	32.8954	-0.743719	0.313343	-2.3735	0.0176203	0.699551	mediator of RNA polymerase II transcription subunit 31		LOC101855504	22.3256	-1.71345	0.871759	-1.96551	0.0493552	0.999447	protocadherin alpha-11 isoform
LOC101858848	274.874	-1.3591	0.470987	-2.88564	0.00390619	0.450704	methionine synthase reductase		LOC101855843	6.00416	-3.85503	1.44375	-2.67015	0.00758175	0.98817	protocadherin gamma-A12
LOC101857802	15.6952	-2.09842	0.616135	-3.40577	0.000659779	0.225859	MFS-type transporter SLC18B1		LOC101860158	49.9397	-1.82753	0.554031	-3.29861	0.000971651	0.39464	putative ATP-dependent RNA helicase DHX57
LOC101851901	63.8556	-7.85673	1.86227	-4.21889	2.45509e-05	0.0538957	microsomal glutathione S-transferase 1		LOC101856542	17.7428	-0.910314	0.32711	-2.7829	0.00538756	0.889152	renalase
LOC101851539	13.7184	-2.33696	0.92221	-2.53409	0.0112741	0.609172	microsomal glutathione S-transferase 1		LOC101847818	3.72531	-2.2511	1.00704	-2.23537	0.0253932	0.999447	retinol dehydrogenase 16
LOC106013530	14.8701	-7.76753	3.55889	-2.18257	0.0290674	0.761102	microsomal glutathione S-transferase 1		LOC101857163	35.1912	-0.770947	0.292887	-2.63224	0.00848244	0.98817	ribitol-5-phosphate xylosyltransferase 1
LOC101849640	40.1994	-3.22344	1.05106	-3.06685	0.00216329	0.379246	multidrug resistance-associated protein 1		LOC101855458	10.6324	-1.0493	0.469122	-2.23673	0.0253041	0.999447	ribosomal RNA-processing protein 7 homolog A isoform
LOC101845816	107.954	-1.1059	0.441014	-2.50763	0.0121542	0.61952	multidrug resistance-associated protein 1		LOC101858460	1090.95	-0.667189	0.338578	-1.97056	0.0487744	0.999447	RING finger protein 10 isoform
LOC101848177	60.0552	-0.725505	0.306033	-2.37067	0.0177558	0.699551	multidrug resistance-associated protein 1		LOC101857093	76.2547	-1.1025	0.530764	-2.0772	0.0377831	0.999447	RNA polymerase I-specific transcription initiation factor RRN3
LOC101846905	220.943	-0.801582	0.364703	-2.1979	0.0279563	0.747666	multifunctional protein ADE2		LOC101852064	122.706	-1.36019	0.472384	-2.87941	0.00398415	0.838489	RNA polymerase II subunit B1 CTD phosphatase Rpap2
LOC106013671	1.87052	-2.70132	1.32477	-2.03909	0.0414414	0.834846	multiple epidermal growth factor-like domains protein 10		LOC101849020	5.59737	-1.22614	0.545924	-2.24599	0.0247046	0.999447	rRNA methyltransferase 2, mitochondrial
LOC101863081	88.5642	-1.10536	0.543567	-2.03353	0.041999	0.834846	myotrophin /ankyrin repeat family A protein isoform		LOC101854215	72.2085	-0.620816	0.248826	-2.49498	0.0125965	0.999447	serine/threonine-protein phosphatase PGAM5, mitochondrial
LOC101860763	98.3013	-1.90402	0.861172	-2.21097	0.0270382	0.742525	NA		LOC101858807	42.4394	-2.76662	1.06952	-2.58678	0.00968763	0.999447	sex peptide receptor isoform
LOC100533316_1	84.791	-0.902729	0.43001	-2.09932	0.0357886	0.804179	NA		LOC101860596	2.99378	-3.08069	1.38192	-2.22927	0.0257958	0.999447	sialate O-acetylesterase
LOC101846050	42.0461	-1.22803	0.48476	-2.53329	0.0112999	0.609172	neuronal acetylcholine receptor subunit alpha-9-like precursor		LOC101852007	30.3909	-2.05896	0.713912	-2.88405	0.00392596	0.838489	sodium bicarbonate transporter-like protein 11
LOC101859642	1287.64	-0.752898	0.380273	-1.97989	0.0477161	0.858414	nucleolysin TIAR isoform		LOC101858419	14.3756	-1.1232	0.514971	-2.18109	0.029177	0.999447	sodium channel modifier
LOC101858990	696.62	-1.16506	0.485153	-2.40142	0.0163314	0.671549	ornithine aminotransferase, mitochondrial isoform		LOC101851296	28.0955	-2.63952	1.195	-2.2088	0.0271887	0.999447	sodium-dependent phosphate transport protein 2B
LOC101854246	237.865	-1.20369	0.521361	-2.30874	0.0209578	0.725341	peroxiredoxin-5, mitochondrial		LOC101863719	1.00975	-3.14759	1.47521	-2.13366	0.0328709	NA	sodium-dependent phosphate transport protein 2B
LOC101845167	167.438	-0.917816	0.407654	-2.25146	0.0243563	0.742243	phenylalanine--tRNA ligase beta subunit		LOC100533247	6071.11	-1.02964	0.390979	-2.63349	0.00845133	0.98817	soluble acetylcholine receptor precursor
LOC100533405	36.6286	-0.666443	0.329554	-2.02226	0.0431495	0.834846	phospholipase C		LOC101861625	1.48596	-3.81445	1.92931	-1.97711	0.0480294	NA	solute carrier family 22 member 7-like
LOC101854158	11.2806	-1.63244	0.707256	-2.30814	0.0209915	0.725341	phospholipid scramblase 1		LOC101855193	3.28842	-3.1356	1.54954	-2.02357	0.0430147	0.999447	sushi, nidogen and EGF-like domain-containing / delta-like protein isoform
LOC101860330	266.584	-0.841912	0.366805	-2.29526	0.0217184	0.725341	phosphoserine phosphatase isoform		LOC101856907	54.159	-2.26855	1.02257	-2.21849	0.0265218	0.999447	synaptotagmin-1
LOC101862329	33.4407	-1.20042	0.576863	-2.08094	0.0374398	0.807344	phytanoyl-CoA dioxygenase, peroxisomal		LOC101847653	23.6329	-1.11598	0.492596	-2.26551	0.0234811	0.999447	tetratricopeptide repeat protein 4
LOC101849444	43.924	-0.657743	0.316618	-2.0774	0.0377647	0.81052	PI-PLC X domain-containing protein 3		LOC118477428	10.212	-2.2499	1.00984	-2.22798	0.0258818	0.999447	THAP domain-containing protein 5-like
LOC101862662	109.316	-0.673392	0.316126	-2.13014	0.0331601	0.793814	poly [ADP-ribose] polymerase 2		LOC101846818	7.822	-0.980254	0.497291	-1.97119	0.0487024	0.999447	thymidylate kinase
LOC101850676	19.0361	-0.885088	0.383171	-2.30991	0.0208934	0.725341	polycystic kidney disease protein 1-like 2		LOC101850168	22.891	-0.648041	0.319294	-2.0296	0.0423969	0.999447	TIMELESS-interacting protein
LOC101860272	220.286	-1.22791	0.505099	-2.43104	0.0150557	0.652674	post-GPI attachment to proteins factor 3		LOC101856314	150.214	-0.93717	0.45552	-2.05736	0.0396513	0.999447	transcriptional repressor protein YY1 isoform
LOC101851347	116.368	-0.620618	0.241381	-2.57111	0.0101373	0.601551	prefoldin subunit 2		LOC101860220	33.8526	-1.14789	0.355368	-3.23014	0.00123728	0.440154	translation initiation factor IF-2, mitochondrial
LOC101859159	13.1129	-1.62471	0.573476	-2.8331	0.00460992	0.450704	probable bifunctional dTTP/UTP pyrophosphatase/methyltransferase protein		LOC101848328	7.32576	-1.81249	0.722979	-2.50697	0.0121771	0.999447	transmembrane protein 106B
LOC101863240	43.7009	-0.754284	0.298498	-2.52693	0.0115063	0.61503	probable transcriptional regulatory protein Dgeo_2194		LOC101862943	8.07303	-1.47983	0.643951	-2.29805	0.0215588	0.999447	transmembrane protein 272
LOC101847218	162.849	-0.947997	0.349074	-2.71575	0.00661258	0.52456	programmed cell death protein 5		LOC101858635	93.2332	-1.31127	0.627372	-2.09009	0.0366095	0.999447	transmembrane protein 64
LOC101861653	218.411	-0.612968	0.289337	-2.11852	0.0341307	0.797746	proliferation-associated protein 2G4		LOC101849171	22.1403	-1.33114	0.639539	-2.0814	0.0373971	0.999447	tRNA (adenine(58)-N(1))-methyltransferase catalytic subunit TRMT61A
LOC101864065	54.0988	-1.3141	0.485681	-2.70569	0.0068163	0.52456	proline-rich protein PRCC		LOC101851636	36.2253	-1.50142	0.64732	-2.31943	0.0203716	0.999447	tRNA (cytosine(72)-C(5))-methyltransferase NSUN6
LOC101852440	23.6173	-1.33925	0.616285	-2.17309	0.0297732	0.767414	protein arginine N-methyltransferase 9		LOC101859534	17.9078	-0.672897	0.31331	-2.1477	0.0317374	0.999447	tRNA (guanine(37)-N1)-methyltransferase
LOC101856011	79.877	-0.934341	0.430784	-2.16893	0.0300881	0.771529	protein BCCIP homolog		LOC101861677	33.0698	-1.63329	0.745648	-2.19044	0.0284927	0.999447	tRNA:m(4)X modification enzyme TRM13 homolog
LOC101856010	147.245	-0.623938	0.282334	-2.20993	0.0271099	0.742525	protein canopy 4		LOC101850638	3.18206	-4.3904	2.12739	-2.06375	0.0390413	0.999447	tubulin alpha-8 chain
LOC101854142	16.0759	-2.09174	0.769474	-2.71841	0.00655972	0.52456	protein CUSTOS		LOC101859933	159.234	-1.13861	0.557639	-2.04184	0.0411669	0.999447	ubiquitin carboxyl-terminal hydrolase 40
LOC101845408	58.479	-1.57373	0.406404	-3.87232	0.000107804	0.15174	protein pelota		LOC101845313	20.7691	-1.95452	0.839869	-2.32717	0.0199561	0.999447	uncharacterized protein LOC101845313
LOC101846435	107.144	-0.609054	0.285907	-2.13025	0.0331508	0.793814	protein phosphatase methylesterase 1 isoform		LOC101845642	13.0176	-2.56668	1.11596	-2.29998	0.0214496	0.999447	uncharacterized protein LOC101845642
LOC101857230	136.537	-0.865902	0.291361	-2.97192	0.00295944	0.401223	proteoglycan 4		LOC101845912	321.847	-4.29997	1.74641	-2.46217	0.0138098	0.999447	uncharacterized protein LOC101845912
LOC101859272	42.8211	-0.627858	0.282037	-2.22616	0.0260037	0.742525	PSME3-interacting protein		LOC101846230	18.109	-0.964574	0.461501	-2.09008	0.0366105	0.999447	uncharacterized protein LOC101846230
LOC101860158	49.9397	-1.5773	0.554641	-2.84381	0.0044577	0.450704	putative ATP-dependent RNA helicase DHX57		LOC101846505	4.34773	-2.53135	1.14514	-2.21052	0.0270692	0.999447	uncharacterized protein LOC101846505
LOC101858094	37.0709	-0.719493	0.325799	-2.2084	0.0272167	0.742525	putative glutathione-specific gamma-glutamylcyclotransferase 2		LOC101846554	16.9941	-1.47797	0.670467	-2.20439	0.027497	0.999447	uncharacterized protein LOC101846554
LOC101857306	140.341	-1.03686	0.490793	-2.11263	0.0346325	0.798213	ras-related protein Rab-37 isoform		LOC101846633	2.35582	-4.67661	2.21339	-2.11287	0.0346117	0.999447	uncharacterized protein LOC101846633
LOC101855668	11.6584	-0.996276	0.489379	-2.0358	0.0417709	0.834846	replication factor C subunit 4		LOC101848236	13.936	-2.04643	0.877638	-2.33174	0.0197143	0.999447	uncharacterized protein LOC101848236 isoform
LOC101861198	5136.04	-0.695667	0.290047	-2.39847	0.0164638	0.672952	reticulon isoform		LOC101849091	118.825	-4.35932	1.2011	-3.62945	0.000284026	0.196467	uncharacterized protein LOC101849091
LOC101859345	154.338	-0.789661	0.352488	-2.24025	0.0250749	0.742525	rho-related protein racA		LOC101850578	2.47437	-4.53868	2.14668	-2.11428	0.0344913	0.999447	uncharacterized protein LOC101850578
LOC101855613	41.4908	-0.834209	0.418376	-1.99392	0.0461609	0.853011	riboflavin kinase		LOC101851569	6.15388	-2.34232	0.844972	-2.77207	0.00557014	0.889152	uncharacterized protein LOC101851569 isoform
LOC101855458	10.6324	-1.05961	0.480651	-2.20452	0.0274877	0.743639	ribosomal RNA-processing protein 7 homolog A isoform		LOC101853113	5.60541	-1.15741	0.578384	-2.0011	0.0453813	0.999447	uncharacterized protein LOC101853113
LOC101859105	323.469	-0.99292	0.366277	-2.71084	0.00671123	0.52456	ribosome maturation protein SBDS		LOC101853848	57.6786	-1.17675	0.438196	-2.68544	0.00724338	0.98817	uncharacterized protein LOC101853848 isoform
LOC101859883	10.1406	-1.4207	0.572949	-2.47963	0.0131519	0.623491	RNA N6-adenosine-methyltransferase mettl16		LOC101853874	65.3494	-1.92215	0.815457	-2.35714	0.0184162	0.999447	uncharacterized protein LOC101853874
LOC101857093	76.2547	-1.38176	0.534	-2.58757	0.00966568	0.597763	RNA polymerase I-specific transcription initiation factor RRN3		LOC101854085	89.0936	-1.88683	0.712782	-2.64714	0.0081176	0.98817	uncharacterized protein LOC101854085
LOC101852064	122.706	-0.943666	0.472023	-1.9992	0.0455872	0.849287	RNA polymerase II subunit B1 CTD phosphatase Rpap2		LOC101854225	31.7864	-1.71336	0.652285	-2.6267	0.00862162	0.98817	uncharacterized protein LOC101854225
LOC106014089	11.9825	-1.19179	0.604126	-1.97274	0.0485246	0.858414	roundabout homolog 2		LOC101854281	357.523	-0.705213	0.345792	-2.03941	0.0414089	0.999447	uncharacterized protein LOC101854281
LOC101856992	48.8075	-0.679787	0.346538	-1.96165	0.0498033	0.858414	scm-like with four MBT domains protein 1		LOC101854712	5.07092	-1.51027	0.695564	-2.17129	0.0299093	0.999447	uncharacterized protein LOC101854712
LOC101858894	4.07526	-2.15641	0.801552	-2.69029	0.0071389	0.531266	secretion-regulating guanine nucleotide exchange factor		LOC101854936	181.549	-1.28929	0.538971	-2.39214	0.0167504	0.999447	uncharacterized protein LOC101854936
LOC101848218	4.68567	-1.88438	0.819026	-2.30076	0.0214054	0.725341	serum paraoxonase/arylesterase 2		LOC101854990	2.37115	-4.74879	2.34453	-2.02548	0.0428183	0.999447	uncharacterized protein LOC101854990
LOC101860520	77.3456	-0.829405	0.293908	-2.82199	0.00477267	0.450704	snurportin-1		LOC101855283	5.50652	-5.3905	2.74906	-1.96085	0.0498963	0.999447	uncharacterized protein LOC101855283
LOC101845782	477.79	-1.49871	0.745604	-2.01007	0.0444243	0.837992	sodium-dependent serotonin transporter		LOC101856451	304.509	-0.955033	0.35894	-2.6607	0.00779779	0.98817	uncharacterized protein LOC101856451
LOC101862226	3.05524	-1.87821	0.932466	-2.01424	0.0439847	0.834846	solute carrier family 28 member 3 isoform		LOC101856596	72.9857	-1.44792	0.582384	-2.48619	0.0129119	0.999447	uncharacterized protein LOC101856596
LOC101854091	7.11127	-1.27997	0.628558	-2.03635	0.0417148	0.834846	solute carrier family 49 member A3		LOC101856926	17.0074	-1.40211	0.593513	-2.36238	0.0181578	0.999447	uncharacterized protein LOC101856926 isoform
LOC101848515	29.3578	-0.800757	0.398985	-2.00698	0.0447516	0.842893	solute carrier family 52, riboflavin transporter, member 3		LOC101857083	20.0177	-3.04415	1.2722	-2.39282	0.0167194	0.999447	uncharacterized protein LOC101857083
LOC101863298	49.1968	-0.682504	0.338132	-2.01845	0.0435441	0.834846	spliceosome-associated protein CWC27 homolog isoform		LOC101857264	297.887	-0.788962	0.334861	-2.35609	0.0184686	0.999447	uncharacterized protein LOC101857264
LOC101850188	1552.9	-0.610475	0.271412	-2.24925	0.0244963	0.742243	SRSF protein kinase		LOC101857346	518.419	-0.966293	0.379719	-2.54476	0.0109353	0.999447	uncharacterized protein LOC101857346 isoform
LOC101848886	20759.2	-0.764204	0.333928	-2.28853	0.0221065	0.727979	stathmin / golgin subfamily A member 6-like isoform		LOC101858552	16.1059	-1.58252	0.735331	-2.15213	0.0313874	0.999447	uncharacterized protein LOC101858552 isoform
LOC101856170	56.0161	-0.715043	0.360841	-1.9816	0.0475238	0.858414	sterol-4-alpha-carboxylate 3-dehydrogenase, decarboxylating		LOC101859162	6.34829	-2.17537	1.04599	-2.07971	0.0375519	0.999447	uncharacterized protein LOC101859162
LOC101850029	68.1804	-1.46379	0.602816	-2.42826	0.0151714	0.652674	sulfotransferase 6B1 isoform		LOC101859396	10.6605	-2.63011	1.11637	-2.35594	0.0184757	0.999447	uncharacterized protein LOC101859396
LOC101849124	8.29013	-1.13786	0.488224	-2.33061	0.0197741	0.722474	THAP domain-containing protein 1		LOC101860084	21.8196	-1.81075	0.804097	-2.2519	0.0243286	0.999447	uncharacterized protein LOC101860084 isoform
LOC101860355	42.993	-0.779804	0.349821	-2.22915	0.0258039	0.742525	thioredoxin-related transmembrane protein 2-B		LOC101860951	5.44843	-1.59069	0.744229	-2.13736	0.0325684	0.999447	uncharacterized protein LOC101860951
LOC101855028	24.3333	-0.861444	0.4164	-2.06879	0.0385659	0.820005	thioredoxin, mitochondrial		LOC101862552	85.7171	-1.18935	0.560786	-2.12086	0.0339335	0.999447	uncharacterized protein LOC101862552
LOC101846818	7.822	-1.20555	0.52291	-2.30546	0.021141	0.725341	thymidylate kinase		LOC101863195	245.05	-1.14072	0.466949	-2.44292	0.0145692	0.999447	uncharacterized protein LOC101863195
LOC101860220	33.8526	-1.10174	0.359694	-3.063	0.00219133	0.379246	translation initiation factor IF-2, mitochondrial		LOC101863844	5.09392	-2.16584	0.99409	-2.17871	0.0293529	0.999447	uncharacterized protein LOC101863844
LOC101852661	14.5395	-1.01202	0.422876	-2.39319	0.0167026	0.678661	transmembrane protein 147		LOC101864243	130.937	-2.19278	0.659803	-3.32338	0.000889325	0.381827	uncharacterized protein LOC101864243
LOC101862755	15.451	-1.00228	0.461172	-2.17333	0.0297555	0.767414	transmembrane protein 164		LOC101864310	4.96442	-2.41948	1.10522	-2.18914	0.0285864	0.999447	uncharacterized protein LOC101864310 isoform
LOC101862528	46.5264	-0.684462	0.260178	-2.63074	0.00851987	0.57582	transmembrane protein 183		LOC101864487	50.9869	-2.28716	0.922501	-2.4793	0.0131641	0.999447	uncharacterized protein LOC101864487
LOC101859646	220.086	-1.13177	0.480287	-2.35645	0.0184505	0.705706	transmembrane protein 199		LOC101864547	13.3138	-2.17376	1.07672	-2.01888	0.0434996	0.999447	uncharacterized protein LOC101864547
LOC101851763	50.7925	-0.594228	0.276533	-2.14885	0.0316464	0.775905	trimethyllysine dioxygenase, mitochondrial		LOC106011500	70.9483	-1.62403	0.617978	-2.62797	0.00858963	0.98817	uncharacterized protein LOC106011500
LOC101853070	78.49	-0.75709	0.320577	-2.36165	0.018194	0.704434	trithorax group protein osa / pollen-specific leucine-rich repeat extensin-like isoform		LOC106011713	2.66948	-1.88737	0.899475	-2.0983	0.035879	0.999447	uncharacterized protein LOC106011713
LOC101849171	22.1403	-1.26115	0.643356	-1.96026	0.049965	0.858414	tRNA (adenine(58)-N(1))-methyltransferase catalytic subunit TRMT61A		LOC106011914	7.31859	-2.76553	1.39435	-1.98339	0.0473243	0.999447	uncharacterized protein LOC106011914
LOC101851636	36.2253	-1.33295	0.648785	-2.05454	0.0399234	0.830683	tRNA (cytosine(72)-C(5))-methyltransferase NSUN6		LOC106012003	24.6674	-1.66101	0.74504	-2.22942	0.025786	0.999447	uncharacterized protein LOC106012003
LOC101859534	17.9078	-0.888535	0.328637	-2.7037	0.00685724	0.52456	tRNA (guanine(37)-N1)-methyltransferase		LOC106012473	6.07371	-2.88117	1.15545	-2.49355	0.0126473	0.999447	uncharacterized protein LOC106012473
LOC101863721	15.4864	-0.958079	0.365244	-2.62312	0.00871282	0.57582	tRNA N(3)-methylcytidine methyltransferase METTL2		LOC106014153	323.245	-8.6415	3.4234	-2.52424	0.0115948	0.999447	uncharacterized protein LOC106014153
LOC101858505	181.545	-0.636961	0.241494	-2.63759	0.00834984	0.574544	tryptophan--tRNA ligase, cytoplasmic		LOC118477253	4.53988	-5.35177	1.90031	-2.81627	0.00485853	0.869241	uncharacterized protein LOC118477253
LOC101853836	106.739	-1.25919	0.614643	-2.04865	0.0404959	0.833849	tubulin alpha-1A chain		LOC118479020	30.1309	-1.67307	0.825703	-2.02624	0.0427399	0.999447	uncharacterized protein LOC118479020
LOC101848971	5.70527	-1.6423	0.646776	-2.53922	0.0111101	0.603694	type-1 angiotensin II receptor-associated protein-like		LOC101859643	398.942	-1.19613	0.455792	-2.62429	0.00868295	0.98817	V-type proton ATPase subunit S1
LOC101864617	86.7848	-0.635571	0.206799	-3.07337	0.00211656	0.379246	U4/U6.U5 tri-snRNP-associated protein 2 isoform		LOC101849227	438.889	-1.12853	0.471436	-2.39382	0.0166738	0.999447	V-type proton ATPase subunit S1 isoform
LOC101860802	19.4966	-0.88807	0.420006	-2.11442	0.0344792	0.798213	U6 snRNA-associated Sm-like protein LSm5		LOC101861756	51.0831	-1.12359	0.484781	-2.31772	0.0204647	0.999447	voltage-gated potassium channel subunit beta-2
LOC101859933	159.234	-1.31102	0.558846	-2.34594	0.0189793	0.715931	ubiquitin carboxyl-terminal hydrolase 40		LOC101856343	81.0231	-0.87801	0.414196	-2.11979	0.0340235	0.999447	WD repeat and HMG-box DNA-binding protein 1 isoform
LOC101845961	42.653	-0.658969	0.304256	-2.16583	0.030324	0.774859	uncharacterized protein C1orf50 homolog		LOC101847636	33.6154	-1.17797	0.482864	-2.43954	0.0147059	0.999447	WD repeat-containing protein 75
LOC101845270	184.306	-1.17426	0.495282	-2.37088	0.0177457	0.699551	uncharacterized protein LOC101845270		LOC101856877	59.8775	-2.72124	0.811452	-3.35354	0.000797853	0.354788	zinc finger protein OZF
LOC101845704	451.004	-1.38574	0.555511	-2.49453	0.0126125	0.61952	uncharacterized protein LOC101845704		LOC101862910	19.2093	-3.05132	1.1857	-2.57344	0.0100693	0.999447	zinc metalloproteinase nas-4
LOC101846486	18.4863	-1.36931	0.548711	-2.4955	0.0125779	0.61952	uncharacterized protein LOC101846486		LOC101857448	93.5958	-0.690054	0.327341	-2.10806	0.0350258	0.999447	zinc transporter 9
LOC101846493	9.73115	-1.46039	0.582742	-2.50606	0.0122083	0.61952	uncharacterized protein LOC101846493		LOC101853013	75.1771	-1.25947	0.522191	-2.41189	0.0158701	0.999447	zinc transporter ZIP1
LOC101846637	3.76197	-2.12087	1.07895	-1.96568	0.049336	0.858414	uncharacterized protein LOC101846637
LOC101848327	65.4984	-1.14827	0.41047	-2.79745	0.00515077	0.479792	uncharacterized protein LOC101848327
LOC101848448	5.46018	-1.38084	0.697421	-1.97993	0.0477113	0.858414	uncharacterized protein LOC101848448 isoform
LOC101848759	34.2585	-0.70631	0.352534	-2.00352	0.0451212	0.847126	uncharacterized protein LOC101848759
LOC101849139	25.0388	-1.89823	0.942825	-2.01335	0.0440782	0.834846	uncharacterized protein LOC101849139
LOC101850023	8.09062	-3.56305	1.57859	-2.25711	0.0240015	0.740209	uncharacterized protein LOC101850023
LOC101851614	1.62694	-3.46229	1.69356	-2.04439	0.0409148	0.834846	uncharacterized protein LOC101851614
LOC101852239	6.89398	-1.89939	0.921514	-2.06116	0.0392875	0.824907	uncharacterized protein LOC101852239 isoform
LOC101853083	20.2852	-1.7389	0.675435	-2.57449	0.0100389	0.601551	uncharacterized protein LOC101853083
LOC101853159	55.289	-0.675358	0.303833	-2.22279	0.0262296	0.742525	uncharacterized protein LOC101853159
LOC101853650	11.0374	-0.981398	0.491518	-1.99667	0.0458616	0.851948	uncharacterized protein LOC101853650
LOC101853848	57.6786	-1.21249	0.441133	-2.74859	0.00598521	0.512222	uncharacterized protein LOC101853848 isoform
LOC101854085	89.0936	-1.41357	0.712153	-1.98492	0.0471534	0.857291	uncharacterized protein LOC101854085
LOC101854225	31.7864	-1.58833	0.654624	-2.42632	0.0152527	0.652674	uncharacterized protein LOC101854225
LOC101854447	10.8351	-1.84098	0.663294	-2.77552	0.00551143	0.486723	uncharacterized protein LOC101854447
LOC101854772	67.9546	-0.855	0.410466	-2.083	0.0372515	0.804549	uncharacterized protein LOC101854772 isoform
LOC101854816	24.4439	-2.3402	0.903418	-2.59039	0.00958679	0.597763	uncharacterized protein LOC101854816
LOC101854990	2.37115	-5.0391	2.34453	-2.1493	0.0316104	0.775905	uncharacterized protein LOC101854990
LOC101855008	12.1786	-0.947086	0.480156	-1.97246	0.0485576	0.858414	uncharacterized protein LOC101855008
LOC101855549	85.276	-0.594707	0.266463	-2.23185	0.0256247	0.742525	uncharacterized protein LOC101855549
LOC101855598	159.668	-1.65232	0.72356	-2.2836	0.0223953	0.727979	uncharacterized protein LOC101855598
LOC101855715	43.8387	-3.70757	1.52729	-2.42755	0.0152014	0.652674	uncharacterized protein LOC101855715
LOC101855924	86.1424	-2.33089	0.906701	-2.57074	0.0101481	0.601551	uncharacterized protein LOC101855924
LOC101856043	703.937	-0.955124	0.325385	-2.93537	0.00333153	0.418311	uncharacterized protein LOC101856043
LOC101856451	304.509	-0.798876	0.359225	-2.22389	0.0261561	0.742525	uncharacterized protein LOC101856451
LOC101857264	297.887	-0.836944	0.335552	-2.49423	0.012623	0.61952	uncharacterized protein LOC101857264
LOC101857346	518.419	-0.897572	0.379968	-2.36223	0.0181654	0.704434	uncharacterized protein LOC101857346 isoform
LOC101857572	102.568	-0.836062	0.344927	-2.42388	0.0153556	0.655029	uncharacterized protein LOC101857572
LOC101858301	2.57822	-2.13153	1.01935	-2.09106	0.0365227	0.804286	uncharacterized protein LOC101858301 isoform
LOC101858694	7.42016	-1.99978	0.742885	-2.69191	0.00710432	0.531266	uncharacterized protein LOC101858694
LOC101859384	10.8172	-1.81218	0.70669	-2.56432	0.0103378	0.603694	uncharacterized protein LOC101859384 isoform
LOC101859488	10.0958	-2.50461	1.08903	-2.29986	0.0214563	0.725341	uncharacterized protein LOC101859488
LOC101859745	512.763	-1.06074	0.502029	-2.1129	0.0346093	0.798213	uncharacterized protein LOC101859745
LOC101860084	21.8196	-1.64208	0.8063	-2.03657	0.0416933	0.834846	uncharacterized protein LOC101860084 isoform
LOC101860392	999.907	-2.46045	0.959076	-2.56544	0.0103045	0.603694	uncharacterized protein LOC101860392
LOC101860848	19.6318	-0.911557	0.374143	-2.43638	0.0148349	0.648992	uncharacterized protein LOC101860848
LOC101860951	5.44843	-1.48552	0.75527	-1.96687	0.0491985	0.858414	uncharacterized protein LOC101860951
LOC101861094	1164.92	-1.65532	0.76917	-2.15208	0.0313909	0.775905	uncharacterized protein LOC101861094
LOC101861104	185.821	-1.78408	0.788089	-2.26381	0.0235857	0.740004	uncharacterized protein LOC101861104
LOC101861911	179.405	-0.727396	0.216207	-3.36436	0.000767227	0.238959	uncharacterized protein LOC101861911
LOC101862080	587.241	-1.88823	0.893385	-2.11356	0.0345525	0.798213	uncharacterized protein LOC101862080
LOC101862926	5.52614	-2.56758	0.86744	-2.95995	0.00307687	0.413054	uncharacterized protein LOC101862926
LOC101863055	34.1203	-0.687049	0.319216	-2.1523	0.0313735	0.775905	uncharacterized protein LOC101863055
LOC101863146	9.1892	-2.28733	1.04765	-2.18329	0.0290145	0.761102	uncharacterized protein LOC101863146
LOC101863164	23.4535	-2.61648	0.72748	-3.59664	0.000322353	0.186022	uncharacterized protein LOC101863164
LOC101863362	1.49119	-3.20918	1.37832	-2.32833	0.0198948	0.722474	uncharacterized protein LOC101863362
LOC101863437	13.8388	-1.36058	0.681597	-1.99616	0.0459167	0.851948	uncharacterized protein LOC101863437
LOC101863945	221.202	-0.855174	0.435665	-1.96292	0.0496559	0.858414	uncharacterized protein LOC101863945
LOC101864129	29.8545	-1.39146	0.589913	-2.35876	0.0183362	0.705706	uncharacterized protein LOC101864129
LOC101864695	1.83067	-3.4082	1.24766	-2.73167	0.00630149	0.52456	uncharacterized protein LOC101864695
LOC106011500	70.9483	-2.00697	0.622408	-3.22452	0.00126183	0.285896	uncharacterized protein LOC106011500
LOC106011914	7.31859	-3.05912	1.42231	-2.15081	0.0314912	0.775905	uncharacterized protein LOC106011914
LOC106012271	24.0416	-2.2374	1.07882	-2.07393	0.0380855	0.814851	uncharacterized protein LOC106012271
LOC106012473	6.07371	-2.54567	1.15345	-2.20701	0.0273133	0.742525	uncharacterized protein LOC106012473
LOC106013690	83.0731	-1.62237	0.566242	-2.86515	0.00416811	0.450704	uncharacterized protein LOC106013690
LOC106013763	11.4478	-1.15847	0.536804	-2.15808	0.0309216	0.775905	uncharacterized protein LOC106013763
LOC106014103	154.706	-0.654057	0.286465	-2.2832	0.0224188	0.727979	uncharacterized protein LOC106014103
LOC118478330	6.22416	-6.50078	3.22226	-2.01746	0.0436477	0.834846	uncharacterized protein LOC118478330
LOC101856405	23.3378	-0.696188	0.333749	-2.08596	0.0369821	0.804549	UPF0598 protein CG30010
LOC101846027	29.8825	-0.690806	0.331005	-2.08699	0.0368888	0.804549	vacuolar protein sorting-associated protein 28 homolog
LOC101846243	8.62338	-3.36925	1.0769	-3.12865	0.0017561	0.344178	vacuolar protein sorting-associated protein 28 homolog isoform
LOC101851872	27.8259	-0.899894	0.324457	-2.77354	0.00554508	0.486723	vitamin K epoxide reductase complex subunit 1
LOC101856495	1006.44	-2.01815	0.787664	-2.5622	0.0104011	0.603694	vitamin K-dependent gamma-carboxylase
LOC101846241	6.56005	-1.92499	0.828179	-2.32437	0.0201057	0.723555	xanthine dehydrogenase
LOC101856877	59.8775	-1.80455	0.807146	-2.23572	0.02537	0.742525	zinc finger protein OZF
LOC101857448	93.5958	-0.838562	0.330109	-2.54026	0.0110771	0.603694	zinc transporter 9
LOC101853013	75.1771	-1.4201	0.524933	-2.7053	0.00682434	0.52456	zinc transporter ZIP1
LOC101847414	31.9499	-1.07578	0.548785	-1.9603	0.0499603	0.858414	zwei Ig domain protein zig-8 isoform
Related to Figure 3E: Age 2 Upregulated lncRNAs
AGE2.STS_vs_CONTROL lncRNA Upregulation									AGE2.LTS_vs_CONTROL upregulation
Feature.ID	baseMean	log2FoldChange	lfcSE	stat	pvalue	padj	Gene.Description		Feature.ID	baseMean	log2FoldChange	lfcSE	stat	pvalue	padj	Gene.Description
LOC106012471	12.1731	1.5339	0.692418	2.21528	0.0267406	0.742525	lncRNA_protein FAM81A		LOC101845970	9.90903	1.85243	0.719969	2.57293	0.0100842	0.999447	lncRNA_uncharacterized LOC101845970
LOC101849051	21.0429	4.01283	1.98584	2.02072	0.0433085	0.834846	lncRNA_uncharacterized LOC101849051, transcript variant		LOC101849203	2.32955	2.05246	0.940749	2.18173	0.0291293	NA	lncRNA_uncharacterized LOC101849203
LOC101849537	2073.62	1.37044	0.590998	2.31886	0.0204025	0.724515	lncRNA_uncharacterized LOC101849537		LOC101850492	1.62127	3.21744	1.62108	1.98476	0.0471716	NA	lncRNA_uncharacterized LOC101850492
LOC101850656	9.75703	0.957268	0.479497	1.9964	0.0458904	0.851948	lncRNA_uncharacterized LOC101850656, transcript variant		LOC101862936	19.6865	2.54329	0.813066	3.12803	0.00175983	0.534432	lncRNA_uncharacterized LOC101862936
LOC101861028	9.06214	4.59598	1.61342	2.8486	0.00439122	0.450704	lncRNA_uncharacterized LOC101861028		LOC106011891	2.72182	4.50239	1.78938	2.51617	0.0118639	0.999447	lncRNA_uncharacterized LOC106011891
LOC101862936	19.6865	2.22629	0.817418	2.72356	0.00645823	0.52456	lncRNA_uncharacterized LOC101862936		LOC106011925	3.00251	1.99443	0.883651	2.25703	0.0240059	0.999447	lncRNA_uncharacterized LOC106011925
LOC106011630	70.1272	0.98291	0.440161	2.23307	0.0255443	0.742525	lncRNA_uncharacterized LOC106011630		LOC106012757	1.26681	3.15949	1.44033	2.19358	0.0282657	NA	lncRNA_uncharacterized LOC106012757
LOC106013937	34.8392	4.73994	1.24447	3.80879	0.000139651	0.15174	lncRNA_uncharacterized LOC106013937		LOC118477551	2.98942	2.36711	1.02963	2.29898	0.0215061	0.999447	lncRNA_uncharacterized LOC118477551
LOC118477552	68.0145	0.898457	0.457329	1.96457	0.0494638	0.858414	lncRNA_uncharacterized LOC118477552		LOC118477971	2.32502	3.16429	1.23584	2.56043	0.0104541	NA	lncRNA_uncharacterized LOC118477971
LOC118477565	2.87752	1.91159	0.944909	2.02304	0.0430694	0.834846	lncRNA_uncharacterized LOC118477565		LOC118478006	150.009	0.636232	0.275176	2.31209	0.0207728	0.999447	lncRNA_uncharacterized LOC118478006
LOC118477857	17.866	1.86065	0.75118	2.47697	0.0132503	0.623491	lncRNA_uncharacterized LOC118477857		LOC118478141	1.94509	4.23883	2.1126	2.00645	0.0448087	NA	lncRNA_uncharacterized LOC118478141
LOC118477971	2.32502	3.01242	1.25209	2.40591	0.0161321	0.666832	lncRNA_uncharacterized LOC118477971		LOC118478332	21.5606	1.00192	0.401284	2.49677	0.0125329	0.999447	lncRNA_uncharacterized LOC118478332
LOC118478199	2.95344	4.69808	1.687	2.78487	0.00535495	0.480225	lncRNA_uncharacterized LOC118478199		LOC118478822	5.1904	2.73472	1.30959	2.08822	0.0367781	0.999447	lncRNA_uncharacterized LOC118478822
LOC118478585	11.6361	3.00606	1.37174	2.19143	0.0284209	0.754882	lncRNA_uncharacterized LOC118478585		LOC118479079	7.16339	1.89799	0.575938	3.29547	0.000982559	0.39464	lncRNA_uncharacterized LOC118479079
LOC118478641	6.98014	1.56062	0.684954	2.27843	0.0227012	0.727979	lncRNA_uncharacterized LOC118478641
LOC118478706	62.5352	1.16005	0.470629	2.4649	0.0137052	0.623815	lncRNA_uncharacterized LOC118478706
LOC118478867	1.53383	3.16417	1.2085	2.61828	0.00883753	0.57582	lncRNA_uncharacterized LOC118478867
LOC118479165	5.42	3.28639	1.14533	2.86938	0.00411282	0.450704	lncRNA_uncharacterized LOC118479165
LOC118479203	5.34682	1.42771	0.653016	2.18634	0.028791	0.761102	lncRNA_uncharacterized LOC118479203, transcript variant
Related to Figure 3F: Age 2 Downregulated lncRNAs
AGE2.STS_vs_CONTROL lncRNA downregulation									AGE2.LTS_vs_CONTROL downregulation
Feature.ID	baseMean	log2FoldChange	lfcSE	stat	pvalue	padj	Gene.Description		Feature.ID	baseMean	log2FoldChange	lfcSE	stat	pvalue	padj	Gene.Description
LOC101854129	156.301	-0.632254	0.26058	-2.42633	0.0152524	0.652674	lncRNA_selenoprotein M		LOC101849300	4.4682	-1.37233	0.698208	-1.9655	0.0493567	0.999447	lncRNA_uncharacterized LOC101849300
LOC101849300	4.4682	-1.63801	0.737557	-2.22086	0.0263602	0.742525	lncRNA_uncharacterized LOC101849300		LOC101852436	54.3457	-1.57768	0.780525	-2.02131	0.0432479	0.999447	lncRNA_uncharacterized LOC101852436
LOC101853295	4.67706	-1.53324	0.667737	-2.29617	0.0216662	0.725341	lncRNA_uncharacterized LOC101853295		LOC101852670	15.1058	-1.74439	0.712352	-2.44877	0.0143344	0.999447	lncRNA_uncharacterized LOC101852670
LOC101853367	1.14148	-2.76317	1.37186	-2.01418	0.0439903	0.834846	lncRNA_uncharacterized LOC101853367		LOC101852827	281.149	-0.938699	0.323631	-2.90052	0.00372541	0.835555	lncRNA_uncharacterized LOC101852827
LOC101854178	3.22664	-1.78632	0.830345	-2.1513	0.0314523	0.775905	lncRNA_uncharacterized LOC101854178		LOC101853295	4.67706	-1.50126	0.643107	-2.33439	0.0195754	0.999447	lncRNA_uncharacterized LOC101853295
LOC101856709	11.1131	-0.953598	0.476438	-2.00152	0.0453368	0.847126	lncRNA_uncharacterized LOC101856709		LOC101854178	3.22664	-1.64198	0.790698	-2.07662	0.037837	0.999447	lncRNA_uncharacterized LOC101854178
LOC101857250	83.0156	-2.23446	0.876774	-2.54851	0.0108186	0.603694	lncRNA_uncharacterized LOC101857250		LOC101856307	1138.6	-1.92712	0.923773	-2.08614	0.0369659	0.999447	lncRNA_uncharacterized LOC101856307
LOC101857787	5.5027	-2.72294	1.19393	-2.28066	0.0225687	0.727979	lncRNA_uncharacterized LOC101857787		LOC101863410	3.09723	-2.4224	1.22914	-1.9708	0.0487463	0.999447	lncRNA_uncharacterized LOC101863410, transcript variant
LOC106012838	2.45768	-2.69074	1.2916	-2.08327	0.0372268	0.804549	lncRNA_uncharacterized LOC106012838		LOC101864154	3.79875	-2.06072	0.967564	-2.1298	0.0331879	0.999447	lncRNA_uncharacterized LOC101864154
LOC106013503	141.111	-1.06133	0.521427	-2.03543	0.0418078	0.834846	lncRNA_uncharacterized LOC106013503		LOC106012247	2.36541	-4.06632	1.58936	-2.55846	0.0105136	0.999447	lncRNA_uncharacterized LOC106012247
LOC118477247	36.2088	-0.668534	0.337961	-1.97814	0.0479131	0.858414	lncRNA_uncharacterized LOC118477247		LOC106012715	19.5078	-3.19397	1.16529	-2.74093	0.00612654	0.917924	lncRNA_uncharacterized LOC106012715
LOC118477385	57.9234	-1.73672	0.578621	-3.00148	0.00268669	0.399879	lncRNA_uncharacterized LOC118477385		LOC106013167	36.8438	-2.02199	0.820829	-2.46335	0.0137646	0.999447	lncRNA_uncharacterized LOC106013167
LOC118477772	0.830061	-3.08584	1.52803	-2.01949	0.0434366	NA	lncRNA_uncharacterized LOC118477772		LOC106014205	53.402	-0.858204	0.395277	-2.17115	0.02992	0.999447	lncRNA_uncharacterized LOC106014205, transcript variant
LOC118478635	61.7666	-0.690931	0.307192	-2.24918	0.0245011	0.742243	lncRNA_uncharacterized LOC118478635		LOC118477178	6.23701	-2.57412	0.644681	-3.99286	6.52818e-05	0.07666	lncRNA_uncharacterized LOC118477178, transcript variant
									LOC118478155	3.75625	-2.56601	1.23284	-2.08137	0.0374001	0.999447	lncRNA_uncharacterized LOC118478155
Related to Figure 3G: Age 3 Upregulated RNAs
AGE3.STS_vs_CONTROL upregulation									AGE3.LTS_vs_CONTROL upregulation
Feature.ID	baseMean	log2FoldChange	lfcSE	stat	pvalue	padj	Gene.Description		Feature.ID	baseMean	log2FoldChange	lfcSE	stat	pvalue	padj	Gene.Description
LOC101848050	10.7113	1.52157	0.753836	2.01844	0.0435453	0.99968	17-beta-hydroxysteroid dehydrogenase 14 isoform		LOC101857045	89.4173	4.94985	0.89603	5.52421	3.30975e-08	0.000354215	1,2-dihydroxy-3-keto-5-methylthiopentene dioxygenase
LOC101852447	23.5552	1.50537	0.67867	2.21812	0.0265467	0.99968	5'-3' exonuclease PLD3 isoform		LOC101854095	79.4124	0.720739	0.326335	2.20859	0.0272032	0.702025	116 kDa U5 small nuclear ribonucleoprotein component
LOC101845954	193.542	1.67477	0.665589	2.51622	0.0118622	0.99968	acid phosphatase type 7		LOC101858705	198.894	0.726375	0.353394	2.05542	0.0398381	0.712567	14 kDa phosphohistidine phosphatase
LOC101854016	20.5757	2.28236	0.929487	2.45551	0.0140686	0.99968	adhesion G-protein coupled receptor G2		LOC101848050	10.7113	2.1471	0.799278	2.6863	0.00722476	0.58291	17-beta-hydroxysteroid dehydrogenase 14 isoform
LOC101853355	153.18	1.35322	0.668402	2.02455	0.0429132	0.99968	aminopeptidase B		LOC101853713	10.7221	1.13215	0.484561	2.33645	0.0194677	0.674665	39S ribosomal protein L9, mitochondrial
LOC101854897	86.2209	1.08106	0.509161	2.12322	0.0337357	0.99968	ankyrin repeat domain-containing protein 65		LOC101854956	6.6029	3.45279	1.34855	2.56037	0.010456	0.630762	4-coumarate--CoA ligase 4
C/EBP	2300.9	2.18991	0.897543	2.4399	0.0146914	0.99968	ApC/EBP		LOC101848217	73.5504	0.670643	0.298561	2.24625	0.0246878	0.702025	5'-AMP-activated protein kinase subunit beta-2 isoform
LOC106012687	3.42202	4.44305	2.17117	2.04639	0.0407179	0.99968	aristaless-related homeobox protein-like		LOC118477212	13.1991	2.45661	1.09337	2.24683	0.0246512	0.702025	60S acidic ribosomal protein P0-like
LOC101861726	6.61558	2.10825	0.69467	3.0349	0.00240616	0.99968	arylsulfatase B		LOC101846469	87.2051	0.889679	0.444166	2.00303	0.0451737	0.716485	acetyl-coenzyme A synthetase 2-like, mitochondrial
LOC101857397	160.212	2.29635	1.11598	2.0577	0.0396192	0.99968	autophagy-related protein 13 isoform		LOC101845954	193.542	1.7639	0.706452	2.49684	0.0125305	0.65179	acid phosphatase type 7
LOC101863684	2.5657	4.64925	1.96589	2.36496	0.0180319	0.99968	beta-mannosidase		LOC101858649	206.562	1.22655	0.473681	2.58941	0.009614	0.618409	activin receptor type-2B
LOC101859907	673.147	0.728873	0.303092	2.40479	0.0161815	0.99968	brain tumor protein isoform		LOC101858437	117.684	1.90734	0.912263	2.09078	0.0365475	0.712567	adhesion G protein-coupled receptor B2
LOC101846741	172.638	1.20777	0.573249	2.10689	0.0351273	0.99968	calcium-independent phospholipase A2-gamma		LOC101858522	18.3936	1.17992	0.410832	2.87204	0.00407836	0.545705	angiogenic factor with G patch and FHA domains 1
LOC101860085	4.47083	2.83909	1.22539	2.31688	0.0205101	0.99968	canalicular multispecific organic anion transporter 1		LOC101860544	58.2436	1.15721	0.465221	2.48743	0.012867	0.65179	angiomotin-like 2a isoform
LOC101857194	7.76465	2.52704	1.12427	2.24772	0.0245938	0.99968	caspase-6		LOC118479051	3.85934	3.00968	1.10542	2.72266	0.0064758	0.58291	angiopoietin-4-like
LOC101857138	27.005	2.33965	0.969817	2.41246	0.0158452	0.99968	cathepsin L1		LOC101846593	25.3935	1.5833	0.795034	1.99149	0.0464267	0.716485	ankyrin repeat domain-containing protein 17
LOC101848248	3427.14	1.65971	0.841223	1.97297	0.0484984	0.99968	CCCH-type zinc finger protein moe-3		LOC101857634	22.4256	1.75959	0.719601	2.44523	0.0144762	0.65379	ankyrin repeat domain-containing protein 50
LOC101848628	31.3209	1.43961	0.621902	2.31485	0.0206209	0.99968	cell division control protein 42 homolog		LOC101847942	29.6129	0.931674	0.431541	2.15895	0.0308542	0.70207	ankyrin-1
LOC101852250	106.539	0.618687	0.308167	2.00763	0.0446822	0.99968	centrosomal protein of 120 kDa		LOC101855117	9.23574	1.79317	0.901999	1.988	0.0468122	0.716485	ankyrin-2
LOC101864264	1430.26	2.24802	0.981394	2.29064	0.0219843	0.99968	chitinase-like protein PB1E7.04c isoform		LOC101856804	76.3192	1.33793	0.599514	2.2317	0.0256347	0.702025	ankyrin-3
LOC101858375	3778.66	1.08332	0.489841	2.21157	0.0269962	0.99968	CREB3 regulatory factor isoform		C/EBP	2300.9	2.99715	0.951934	3.14848	0.00164121	0.438346	ApC/EBP
LOC101851552	21.1744	1.22767	0.5382	2.28106	0.0225446	0.99968	cytochrome b-245 heavy chain		LOC101847101	114.396	0.610501	0.287002	2.12716	0.0334065	0.711778	arginine-glutamic acid dipeptide repeats protein
LOC101860083	193.65	1.33849	0.590493	2.26673	0.023407	0.99968	cytochrome P450 1A1		LOC101861726	6.61558	1.93432	0.755966	2.55874	0.0105052	0.630762	arylsulfatase B
LOC101845978	30.85	0.91099	0.362657	2.51199	0.0120052	0.99968	differentially expressed in FDCP 8 homolog		LOC101855624	49.9019	1.19978	0.491186	2.44262	0.014581	0.65559	ataxin-7-like protein 1
LOC101861605	132.676	1.44657	0.709826	2.03792	0.041558	0.99968	digestive cysteine proteinase 1		LOC101857397	160.212	2.72093	1.18339	2.29926	0.0214902	0.693276	autophagy-related protein 13 isoform
LOC101863349	33.8122	0.893993	0.310279	2.88125	0.003961	0.99968	DNA polymerase beta		LOC101850408	6.28623	1.22838	0.59922	2.04997	0.0403676	0.712876	Bardet-Biedl syndrome 7 protein homolog
LOC101857144	414.713	2.37291	1.08389	2.18926	0.0285783	0.99968	dual oxidase 2		LOC101847382	1423.98	3.8797	1.14348	3.3929	0.000691562	0.377684	basement membrane-specific heparan sulfate proteoglycan core protein
LOC101846654	2676.83	2.04232	0.845786	2.4147	0.0157481	0.99968	dual specificity protein phosphatase 6		LOC101847342	73.2449	0.985788	0.381231	2.5858	0.00971519	0.618409	beclin 1-associated autophagy-related key regulator
LOC101854260	1.57294	3.68361	1.70136	2.16509	0.0303807	0.99968	dual specificity tyrosine-phosphorylation-regulated kinase 4		LOC101851752	1.77847	3.55237	1.72555	2.05869	0.0395241	0.712567	beta-1,4-N-acetylgalactosaminyltransferase bre-4
LOC101858962	559.974	1.44967	0.660233	2.19569	0.028114	0.99968	E3 ubiquitin-protein ligase MYLIP		LOC101863293	32.0379	0.731031	0.322294	2.26821	0.0233165	0.697247	beta-galactosidase isoform
LOC101854344	2651.64	2.15418	0.824772	2.61185	0.00900548	0.99968	early growth response protein 1-like		LOC101846975	11.0369	1.7516	0.880812	1.98862	0.0467435	0.716485	bifunctional peptidase and arginyl-hydroxylase JMJD5
LOC106013475	54.2531	1.63208	0.770158	2.11915	0.0340779	0.99968	ecdysone-induced protein 74EF		LOC101861884	20.4412	1.99139	0.734711	2.71044	0.00671943	0.58291	bifunctional polynucleotide phosphatase/kinase
LOC101860461	537.386	0.65207	0.299461	2.17748	0.029445	0.99968	F-BAR domain only protein 2		LOC101850521	54.4149	1.23396	0.532207	2.31857	0.0204183	0.680915	biogenesis of lysosome-related organelles complex 1 subunit 4
LOC101851215	2.91884	2.08453	0.949482	2.19544	0.0281321	0.99968	F-box only protein 47		LOC101859907	673.147	0.967012	0.321937	3.00373	0.00266692	0.47058	brain tumor protein isoform
LOC101848944	45.542	0.895189	0.359372	2.49098	0.0127391	0.99968	F-box/LRR-repeat protein 4		LOC101845655	644.383	0.763886	0.314697	2.42737	0.0152088	0.661797	bromodomain-containing protein 3 isoform
LOC100533286	658.083	6.35966	2.5515	2.49252	0.012684	0.99968	feeding circuit activating peptides precursor		LOC101861394	69.1013	1.64735	0.688861	2.39141	0.016784	0.667971	bromodomain-containing protein 4A
LOC101862010	61.2308	2.66038	1.25615	2.11788	0.0341855	0.99968	fibrinogen C domain-containing protein 1		LOC101857980	52.8413	0.896715	0.422455	2.12263	0.0337851	0.711778	bystin
LOC101855084	16.9038	2.79895	1.32703	2.10919	0.0349279	0.99968	fibroblast growth factor 8		LOC101855141	35.2951	1.21124	0.455621	2.65844	0.00785022	0.587535	C2 domain-containing protein 3
LOC101854253	5.5245	2.99742	1.3925	2.15254	0.0313548	0.99968	fibropellin-1		LOC101858602	16.031	1.65376	0.706769	2.33988	0.0192897	0.674665	cadherin-like and PC-esterase domain-containing protein 1
LOC101853570	43.6429	2.64427	1.18237	2.23642	0.025324	0.99968	fibulin-1		LOC101860261	26.9328	1.49395	0.575995	2.59368	0.00949542	0.618409	calcium and integrin-binding protein 1
LOC101858179	208.036	0.725907	0.344162	2.1092	0.0349274	0.99968	folliculin-interacting protein isoform		LOC101852081	22.2871	1.29286	0.644171	2.00701	0.0447488	0.71612	calcium-binding protein P isoform
LOC101859950	815.76	1.11806	0.528516	2.11546	0.0343905	0.99968	fos-related antigen 2		LOC101851482	54.187	2.76983	1.20746	2.29392	0.0217949	0.693633	calpain-9
LOC101856340	51.8057	2.26339	1.03265	2.19184	0.0283913	0.99968	G-protein coupled receptor daf-37		LOC101860589	55.7748	1.98957	0.635444	3.13099	0.00174216	0.438704	calponin homology domain-containing protein DDB_G0272472
LOC101862489	12.1679	1.82641	0.854919	2.13636	0.0326503	0.99968	galaxin		LOC100533294	957.665	1.05189	0.521222	2.01812	0.0435789	0.715011	calreticulin precursor
LOC101864318	245.662	2.09665	1.06341	1.97163	0.0486518	0.99968	gastrin/cholecystokinin type B receptor isoform		LOC100861465	614.797	1.83548	0.398343	4.60778	4.06999e-06	0.0126096	cAMP responsive element-binding protein
LOC106013956	7.10378	2.32419	1.05649	2.19991	0.0278131	0.99968	GATA zinc finger domain-containing protein 12		LOC101859123	337.549	0.865244	0.320366	2.7008	0.00691725	0.58291	cAMP-specific 3',5'-cyclic phosphodiesterase 4D
LOC100885790	72.2903	2.10612	0.959624	2.19474	0.0281826	0.99968	glutamate receptor ionotropic, kainate 3		LOC101851803	112.517	0.942647	0.426251	2.21148	0.0270025	0.702025	casein kinase I
LOC101852793	21.3709	2.5994	1.09796	2.36749	0.0179091	0.99968	guanine nucleotide-binding protein G(o) subunit alpha isoform		LOC101857194	7.76465	2.59949	1.19529	2.17477	0.0296473	0.702025	caspase-6
LOC100533361	1314.03	2.37915	1.07605	2.211	0.0270355	0.99968	heat shock protein 70 B2		LOC101857138	27.005	2.33664	1.03002	2.26853	0.0232967	0.697247	cathepsin L1
LOC101854988	134.106	3.88166	1.14098	3.40205	0.000668815	0.99968	heparan sulfate glucosamine 3-O-sulfotransferase 5		LOC101859185	76.3386	0.747282	0.356191	2.09798	0.035907	0.712567	CCAAT/enhancer-binding protein zeta isoform
LOC101851508	314.229	1.78555	0.889464	2.00744	0.0447028	0.99968	hepatocyte nuclear factor 4-gamma		LOC101848248	3427.14	2.72629	0.892214	3.05565	0.00224576	0.452284	CCCH-type zinc finger protein moe-3
LOC101852864	21.6383	2.28842	1.03979	2.20085	0.0277463	0.99968	high affinity cAMP-specific 3',5'-cyclic phosphodiesterase 7A		LOC101853711	41.6843	0.616206	0.305991	2.0138	0.0440301	0.715011	CCR4-NOT transcription complex subunit 11 isoform
LOC101855489	2.54798	4.07597	1.64968	2.47077	0.0134824	0.99968	homeobox protein 5		LOC101854496	3085.2	0.783896	0.387589	2.02249	0.0431256	0.714475	CD63 antigen
LOC101857866	2.66046	4.19014	1.83581	2.28245	0.0224627	0.99968	insulin-like growth factor-binding protein 2 isoform		LOC101863475	6.8518	2.9079	1.42292	2.04362	0.0409912	0.712876	cell division control protein 42 homolog
LOC118477172	208.511	2.13056	1.03676	2.05502	0.039877	0.99968	integrin beta-3-like		LOC101848628	31.3209	1.53989	0.663855	2.31962	0.0203616	0.680915	cell division control protein 42 homolog
LOC101851404	3.52038	1.65696	0.841997	1.96789	0.0490802	0.99968	kinesin-like protein KIF22		LOC101850156	58.6147	1.28266	0.428302	2.99476	0.00274665	0.47058	centrosome-associated protein 350
LOC101850219	58.0666	2.88329	1.25229	2.30241	0.0213118	0.99968	legumain-like		LOC101846847	85.8931	2.1323	1.02055	2.08936	0.0366756	0.712567	cGMP-specific 3',5'-cyclic phosphodiesterase isoform
LOC101855925	1.84713	3.24247	1.65048	1.96456	0.049465	0.99968	leukotriene-B4 omega-hydroxylase 3		LOC101861535	149.766	3.6389	1.35169	2.6921	0.00710026	0.58291	charged multivesicular body protein 4b-like
LOC101856321	18.6008	3.25714	1.37623	2.36671	0.0179468	0.99968	lncRNA_uncharacterized LOC101856321		LOC101864264	1430.26	3.43048	1.04079	3.29604	0.000980569	0.399435	chitinase-like protein PB1E7.04c isoform
LOC101857358	4.71567	2.7593	1.23172	2.2402	0.0250776	0.99968	lncRNA_uncharacterized LOC101857358		LOC101858350	121.08	0.69399	0.336267	2.0638	0.0390363	0.712567	chromo domain-containing protein cec-1
LOC118477437	26.9687	0.928157	0.422091	2.19895	0.0278815	0.99968	lncRNA_uncharacterized LOC118477437, transcript variant		LOC101859683	25.7921	0.982693	0.338609	2.90214	0.00370618	0.526719	circadian locomoter output cycles protein kaput
LOC118477736	92.8161	0.971507	0.486852	1.99549	0.0459896	0.99968	lncRNA_uncharacterized LOC118477736		LOC101858560	316.269	1.46734	0.507091	2.89364	0.00380809	0.536282	circularly permutated Ras protein 1 isoform
LOC118477787	1.32818	2.20119	1.11932	1.96655	0.0492351	0.99968	lncRNA_uncharacterized LOC118477787		LOC101860580	33.8167	0.823052	0.417353	1.97208	0.0486008	0.721144	coiled-coil domain-containing protein 137
LOC118477971	2.31162	2.39301	1.20093	1.99263	0.0463017	0.99968	lncRNA_uncharacterized LOC118477971		LOC101861425	13.3235	1.04001	0.52571	1.9783	0.0478946	0.718233	coiled-coil domain-containing protein 77
LOC118478052	3.3439	3.19983	1.26152	2.53648	0.0111973	0.99968	lncRNA_uncharacterized LOC118478052		LOC101850349	5.19854	2.15881	0.803026	2.68834	0.00718086	0.58291	complex I assembly factor TMEM126B, mitochondrial
LOC118478231	17.0748	1.14012	0.579376	1.96783	0.049087	0.99968	lncRNA_uncharacterized LOC118478231		LOC101864258	58.2449	0.769327	0.360091	2.13648	0.0326402	0.70889	connector enhancer of kinase suppressor of ras 2
LOC118478477	8.2307	3.21083	1.43017	2.24506	0.0247642	0.99968	lncRNA_uncharacterized LOC118478477		LOC100533310	32.0915	0.98603	0.484509	2.03511	0.0418395	0.714475	coproporphirynogen oxidase
LOC118478968	221.774	2.30162	1.07613	2.13878	0.0324531	0.99968	lncRNA_uncharacterized LOC118478968		LOC101846048	8.21233	2.2694	0.956265	2.37319	0.0176353	0.667971	corepressor interacting with RBPJ 1 isoform
LOC101845425	196.803	0.970962	0.481181	2.01787	0.0436045	0.99968	lysosomal-trafficking regulator isoform		LOC101850389	121.281	2.27349	0.952948	2.38574	0.0170446	0.667971	COUP transcription factor 2
LOC101863996	21.233	1.35326	0.659072	2.05328	0.0400454	0.99968	major facilitator superfamily domain-containing protein 1		LOC101858375	3778.66	2.02956	0.519529	3.90654	9.36258e-05	0.141544	CREB3 regulatory factor isoform
LOC101856834	49.1782	1.17174	0.556348	2.10612	0.0351935	0.99968	major facilitator superfamily domain-containing protein 1		LOC101845146	8.78861	1.38467	0.636791	2.17444	0.0296719	0.702025	cryptochrome-1
LOC101861920	67.3033	0.888903	0.361706	2.45753	0.0139896	0.99968	major vault protein		LOC101853954	92.3962	0.969733	0.470404	2.06149	0.0392563	0.712567	cryptochrome-1
LOC106013277	3.33138	5.0211	1.53872	3.26318	0.0011017	0.99968	mannose-P-dolichol utilization defect 1 protein		LOC101856191	24.0226	1.17271	0.56485	2.07615	0.0378801	0.712567	cyclic AMP-dependent transcription factor ATF-7
LOC101861689	159.694	0.756437	0.366698	2.06284	0.0391283	0.99968	MAP kinase-activated protein kinase 2		LOC101847916	391.418	0.76281	0.298398	2.55635	0.0105777	0.63266	cyclin-dependent kinase 13
LOC101848161	4368.05	1.04835	0.518768	2.02085	0.0432951	0.99968	maternal B9.10 protein		LOC101862276	147.226	0.874699	0.432707	2.02146	0.0432324	0.714475	cyclin-dependent kinase 14
LOC101853418	14.8725	1.15455	0.491932	2.34697	0.0189268	0.99968	membrane-associated guanylate kinase, WW and PDZ domain-containing protein 1		LOC101849290	1.95982	2.97003	1.40894	2.10798	0.0350327	0.711778	cyclin-dependent kinase 4
LOC101858300	8.01427	1.58787	0.55816	2.84483	0.00444348	0.99968	metabotropic glutamate receptor 3		LOC101848393	172.86	1.46681	0.561429	2.61264	0.00898471	0.611615	cyclin-I
LOC101854973	74.9943	2.46736	0.973952	2.53335	0.0112977	0.99968	metallophosphoesterase MPPED2		LOC101855525	103.455	1.02466	0.40584	2.52479	0.0115766	0.649687	cyclin-L1
LOC101855697	115.958	1.71221	0.687593	2.49016	0.0127687	0.99968	microsomal triglyceride transfer protein large subunit		LOC101847014	48.0025	1.44635	0.541363	2.67168	0.00754735	0.587346	cyclin-T1 isoform
LOC101845893	17.3866	0.963362	0.429223	2.24443	0.0248044	0.99968	mitochondrial genome maintenance exonuclease 1		LOC101849220	170.991	0.818914	0.397424	2.06055	0.0393457	0.712567	CYFIP-related Rac1 interactor B
LOC101857669	22.0353	2.19523	0.88777	2.47275	0.0134078	0.99968	mitogen-activated protein kinase 14		LOC101847864	522.083	0.925798	0.408566	2.26597	0.0234533	0.697342	cysteine-rich and transmembrane domain-containing protein 1 isoform
LOC100533401	1342.91	1.50846	0.72463	2.0817	0.0373695	0.99968	Mnk		LOC101851552	21.1744	1.28965	0.57956	2.22523	0.0260656	0.702025	cytochrome b-245 heavy chain
LOC101851300	94.0767	1.90356	0.846399	2.24901	0.0245121	0.99968	monocarboxylate transporter 10		LOC101845026	317.201	2.82895	0.990568	2.85588	0.00429173	0.545705	cytochrome P450 2J5
LOC101848400	8.66916	4.44019	1.48085	2.99842	0.00271386	0.99968	monocarboxylate transporter 12		LOC101851093	9.76796	2.4103	0.998099	2.41489	0.0157401	0.667971	cytochrome P450 3A
LOC101851503	458.731	1.47987	0.619222	2.38989	0.0168534	0.99968	mucin-17		LOC101858019	71.2534	0.908105	0.459444	1.97653	0.0480949	0.719149	cytosolic non-specific dipeptidase isoform
LOC101847216	19.3696	3.24792	1.37136	2.36839	0.0178656	0.99968	muscarinic acetylcholine receptor gar-3		LOC101853677	129.015	0.762993	0.319961	2.38465	0.0170956	0.667971	DDB1- and CUL4-associated factor 1
LOC101857748	13.7471	2.26158	1.01791	2.22179	0.0262976	0.99968	NACHT and WD repeat domain-containing protein 2		LOC101863724	723.577	0.778654	0.330792	2.35391	0.0185773	0.672387	DENN domain-containing protein 4B
LOC101849170	32.2644	1.9524	0.990328	1.97146	0.0486708	0.99968	natural resistance-associated macrophage protein 2		LOC101862443	105.661	1.02473	0.397487	2.57803	0.00993662	0.620678	dentin sialophosphoprotein/dentin sialophosphoprotein
LOC101848804	231.682	0.681537	0.270756	2.51716	0.0118305	0.99968	netrin receptor UNC5B-b		LOC101845978	30.85	0.817358	0.396852	2.0596	0.0394364	0.712567	differentially expressed in FDCP 8 homolog
LOC106011176	4.59577	2.85834	1.3604	2.10109	0.0356327	0.99968	neuronal PAS domain-containing protein 4		LOC101858287	26.8418	1.34444	0.497437	2.70273	0.00687726	0.58291	digestive organ expansion factor homolog
LOC101857051	245.577	2.04161	1.02315	1.99542	0.0459971	0.99968	neuronal PAS domain-containing protein 4B		LOC101863349	33.8122	0.690142	0.343627	2.0084	0.0446005	0.715411	DNA polymerase beta
CP2PP	2277.67	7.77009	2.32302	3.34483	0.000823335	0.99968	neuropeptides CP2 precursor		LOC101856736	56.8919	1.31641	0.663514	1.98399	0.0472564	0.716485	DNA-directed RNA polymerase III subunit RPC1
LOC101864246	6.98987	5.29251	1.68456	3.14178	0.00167923	0.99968	neutral cholesterol ester hydrolase 1		LOC101854715	58.9038	0.681475	0.333159	2.04549	0.0408065	0.712876	dnaJ homolog subfamily C member 22
LOC101847780	854.466	1.50448	0.698772	2.15303	0.0313165	0.99968	NF-kappa-B inhibitor alpha		LOC101861036	119.865	1.88397	0.855071	2.20329	0.0275741	0.702025	dual adapter for phosphotyrosine and 3-phosphotyrosine and 3-phosphoinositide
LOC101863680	57.3366	2.26629	1.00354	2.25828	0.023928	0.99968	NF-kappa-B inhibitor cactus		LOC101847406	63.0786	2.02496	0.506011	4.00181	6.28596e-05	0.12172	dual specificity protein phosphatase 1
LOC101852802	7.98119	1.01715	0.478654	2.12501	0.0335854	0.99968	NF-kappa-B inhibitor-like protein 1		LOC101847075	208.127	2.2822	0.764274	2.98609	0.00282565	0.47058	dual specificity protein phosphatase 10
LOC101862333	16.1843	1.3666	0.526766	2.59431	0.00947797	0.99968	nuclear receptor ROR-gamma		LOC101846654	2676.83	2.73814	0.897058	3.05236	0.00227051	0.452284	dual specificity protein phosphatase 6
LOC101860894	57.6542	0.647211	0.269647	2.40021	0.0163855	0.99968	nuclear transcription factor Y subunit alpha isoform		LOC101847655	37.4453	1.17084	0.584127	2.00443	0.0450241	0.716485	dual specificity testis-specific protein kinase 2
LOC101853693	56.2472	1.27307	0.53649	2.37297	0.0176459	0.99968	nucleolar and coiled-body phosphoprotein 1		LOC101846578	25.4537	1.99158	0.789193	2.52356	0.0116173	0.649687	dynein heavy chain 3, axonemal
LOC101864213	14.3305	0.948921	0.475614	1.99515	0.0460266	0.99968	nucleolar transcription factor 1		LOC101859470	146.026	0.745738	0.32016	2.32927	0.0198448	0.674665	E3 SUMO-protein ligase PIAS isoform
LOC101848521	110.514	2.22463	1.02762	2.16483	0.0304005	0.99968	pancreatic triacylglycerol lipase		LOC101858714	83.7672	0.94155	0.475427	1.98043	0.0476551	0.717961	E3 ubiquitin-protein ligase Arkadia
LOC101860750	8.6098	1.39511	0.627544	2.22312	0.0262075	0.99968	PCNA-associated factor		LOC101861315	443.692	0.944746	0.466959	2.02319	0.043054	0.714475	E3 ubiquitin-protein ligase listerin
LOC101846540	325.283	1.93429	0.865523	2.23483	0.0254286	0.99968	PDZ and LIM domain protein 7		LOC101858962	559.974	1.80234	0.700366	2.57342	0.0100699	0.626005	E3 ubiquitin-protein ligase MYLIP
LOC101856965	2.02708	4.09042	1.97272	2.07349	0.038127	0.99968	pedal peptide 3		LOC101860586	251.619	1.01934	0.432429	2.35724	0.0184114	0.669902	E3 ubiquitin-protein ligase RBBP6 isoform
LOC101850192	7.07434	1.52628	0.688761	2.21598	0.0266929	0.99968	phospholipid phosphatase 6		LOC101847559	22.121	1.03088	0.482173	2.13799	0.0325172	0.70889	E3 ubiquitin-protein ligase RNF34
LOC101859358	282.658	1.93815	0.855676	2.26505	0.0235098	0.99968	phospholipid-transporting ATPase ID		LOC101854344	2651.64	3.40208	0.874714	3.88936	0.000100509	0.141544	early growth response protein 1-like
LOC101847941	85.7114	0.82149	0.342188	2.4007	0.0163638	0.99968	pleckstrin homology domain-containing family F member 2		LOC101846778	61.6371	0.731559	0.336467	2.17424	0.0296871	0.702025	ecdysone receptor isoform
LOC101851881	6.29117	3.86498	1.68694	2.29112	0.0219564	0.99968	polypeptide N-acetylgalactosaminyltransferase 5		LOC106013475	54.2531	1.81735	0.818131	2.22135	0.0263276	0.702025	ecdysone-induced protein 74EF
LOC101846238	190.95	1.348	0.675057	1.99686	0.0458399	0.99968	PRELI domain containing protein 3B		LOC101857395	43.7	1.03899	0.410067	2.53372	0.011286	0.649687	ecdysone-induced protein 78C
LOC106013681	1.63889	3.41692	1.4145	2.41564	0.0157076	0.99968	probable cytosol aminopeptidase		LOC101861931	76.3303	1.46146	0.493299	2.96262	0.00305038	0.472534	egl nine homolog 1
LOC101858576	9.20604	1.47946	0.717659	2.06152	0.0392539	0.99968	probable low affinity copper uptake protein 2		LOC101859809	4.21335	2.13282	1.01887	2.09332	0.0363203	0.712567	ell-associated factor Eaf
LOC101847590	63.5584	0.971821	0.483147	2.01144	0.0442791	0.99968	programmed cell death protein 2		LOC100533358	1781.3	1.46636	0.712733	2.05738	0.0396497	0.712567	endoplasmic reticulum chaperone BiP precursor
LOC101848812	1.89142	2.77867	1.18781	2.33931	0.0193192	0.99968	programmed cell death protein 2-like isoform		LOC101850071	250.887	0.761193	0.325657	2.33741	0.0194181	0.674665	enhancer of mRNA-decapping protein 3
LOC101847187	600.054	1.54562	0.782258	1.97585	0.0481718	0.99968	prominin-1 isoform		LOC101855534	93.9582	1.03476	0.469344	2.20471	0.0274747	0.702025	enhancer of polycomb homolog 1
LOC101851968	25.1794	0.98315	0.501542	1.96025	0.0499662	0.99968	protein diaphanous homolog 1		LOC101850899	65.3201	0.832088	0.36337	2.28992	0.022026	0.693633	enoyl-CoA delta isomerase 2 isoform
LOC101858934	254.769	0.991801	0.417066	2.37804	0.0174048	0.99968	protein FAM107B		LOC101855066	127.371	1.28285	0.583236	2.19955	0.0278391	0.702025	ER degradation-enhancing alpha-mannosidase-like protein 1
LOC101849056	10.0752	4.30277	1.62494	2.64795	0.00809816	0.99968	protein SSUH2 homolog		LOC101844991	57.2313	0.698893	0.331065	2.11105	0.0347684	0.711778	exosome RNA helicase MTR4
LOC101849159	2.37695	3.57348	1.44506	2.47289	0.0134025	0.99968	protein-glutamine gamma-glutamyltransferase K		LOC101854143	43.7439	1.16923	0.50446	2.31779	0.020461	0.680915	exostosin-1-like
LOC101857927	43.9531	2.72521	1.17404	2.32122	0.0202751	0.99968	protocadherin-9		LOC101862429	259.133	0.831708	0.413479	2.01149	0.0442741	0.715411	F-actin-uncapping protein LRRC16A
LOC101856234	13.6918	1.4828	0.694786	2.13418	0.0328281	0.99968	proton-coupled amino acid transporter 4		LOC101860461	537.386	0.758859	0.31839	2.38343	0.0171522	0.667971	F-BAR domain only protein 2
LOC101845414	137.308	1.78175	0.835592	2.13232	0.0329805	0.99968	PTB domain-containing engulfment adapter protein 1 isoform		LOC101848944	45.542	0.821059	0.389522	2.10786	0.0350429	0.711778	F-box/LRR-repeat protein 4
LOC101849687	72.3431	2.09387	0.912281	2.29521	0.0217212	0.99968	receptor-type tyrosine-protein phosphatase zeta		LOC118477150	12.7349	1.63474	0.606844	2.69384	0.00706333	0.58291	F-box/LRR-repeat protein 8-like
LOC101858131	33.4615	1.06744	0.531257	2.00928	0.0445075	0.99968	rho guanine nucleotide exchange factor 3		LOC101853342	106.265	0.653605	0.274565	2.38051	0.0172887	0.667971	F-box/WD repeat-containing protein 1A
LOC101854000	1143.76	0.767032	0.377465	2.03206	0.0421475	0.99968	RNA-binding protein MEX3B		LOC101853591	104.718	0.770312	0.338716	2.27421	0.0229534	0.694288	F-box/WD repeat-containing protein 7
LOC106014036	4.88329	2.49762	1.03806	2.40604	0.0161265	0.99968	serine-rich adhesin for platelets		LOC100533286	658.083	5.41928	2.70547	2.00308	0.0451684	0.716485	feeding circuit activating peptides precursor
LOC101863429	73.9956	1.8166	0.829541	2.18988	0.0285329	0.99968	serine-rich adhesin for platelets		LOC101862010	61.2308	2.8989	1.33167	2.17689	0.0294888	0.702025	fibrinogen C domain-containing protein 1
LOC101859318	22.2741	0.788684	0.374266	2.10728	0.0350931	0.99968	serine/threonine-protein kinase MAK		LOC101855084	16.9038	3.76378	1.39916	2.69004	0.00714443	0.58291	fibroblast growth factor 8
LOC101854247	188.444	2.17446	1.04652	2.07781	0.0377267	0.99968	serine/threonine-protein kinase mos		LOC101853570	43.6429	2.59625	1.25423	2.07	0.0384525	0.712567	fibulin-1
LOC101863827	332.084	2.24337	1.05716	2.12207	0.0338318	0.99968	serine/threonine-protein kinase PLK1		LOC101845933	729.924	1.96874	0.986889	1.99489	0.0460545	0.716485	filamin-A-like
LOC101847255	68.6129	0.712576	0.336547	2.11732	0.0342329	0.99968	serine/threonine-protein kinase RIO2 isoform		LOC101851961	261.944	1.10121	0.388475	2.83471	0.00458678	0.545705	flocculation protein FLO11-like
LOC101851755	10.2992	2.911	1.2758	2.2817	0.0225071	0.99968	sex peptide receptor		LOC101858179	208.036	1.18843	0.365809	3.24876	0.0011591	0.399435	folliculin-interacting protein isoform
LOC118479032	7.08565	3.82575	1.45711	2.62558	0.00865016	0.99968	snaclec coagulation factor IX/factor X-binding protein subunit A-like		LOC101847706	432.882	0.725691	0.318119	2.28119	0.022537	0.693633	forkhead box protein K2
LOC101851073	21.1456	1.13169	0.559765	2.02173	0.0432043	0.99968	sodium bicarbonate transporter-like protein 11		LOC101847009	537.277	0.7001	0.320811	2.18228	0.0290889	0.702025	forkhead box protein O
LOC101846768	8.41398	1.56202	0.722853	2.16091	0.0307026	0.99968	sodium-dependent lysophosphatidylcholine symporter 1-B		LOC101853216	8.87969	1.48993	0.674026	2.21049	0.0270711	0.702025	formin
LOC106014170	1.95104	2.58156	1.28489	2.00917	0.0445195	0.99968	solute carrier family 49 member A3		LOC101862823	30.9044	1.15199	0.560339	2.05588	0.0397945	0.712567	G patch domain-containing protein 4
LOC101860285	26.8109	0.867938	0.388951	2.23148	0.0256492	0.99968	solute carrier family 66 member 2		LOC101856340	51.8057	2.55021	1.09498	2.32899	0.0198597	0.674665	G-protein coupled receptor daf-37
LOC101857932	51.9906	0.924819	0.383626	2.41073	0.0159205	0.99968	sphingosine kinase 2		LOC101848219	68.6123	1.00433	0.400711	2.50638	0.0121976	0.651376	GA-binding protein alpha chain isoform
LOC101846661	18.6773	0.952998	0.483002	1.97307	0.0484873	0.99968	splicing factor ESS-2 homolog		LOC101858606	69.3982	1.28262	0.57887	2.21573	0.02671	0.702025	galactocerebrosidase
LOC101863263	21.6526	0.912058	0.455212	2.00359	0.0451144	0.99968	START domain-containing protein 10		LOC101849146	33.0538	1.64596	0.748042	2.20036	0.0277813	0.702025	gastric triacylglycerol lipase
LOC101852219	22.8846	2.44611	1.11271	2.19833	0.0279258	0.99968	T-cell acute lymphocytic leukemia protein 1 homolog		LOC106013956	7.10378	3.26797	1.108	2.94944	0.0031835	0.488273	GATA zinc finger domain-containing protein 12
LOC101852473	95.5306	0.677608	0.308106	2.19927	0.0278589	0.99968	THO complex subunit 1		LOC101858966	34.4893	1.16314	0.339354	3.42751	0.000609135	0.377684	GATOR complex protein WDR24
LOC101852499	1.44036	4.13329	1.82155	2.2691	0.0232622	0.99968	thyrotropin-releasing hormone receptor-like		LOC100885790	72.2903	2.89429	1.01653	2.84724	0.00441002	0.545705	glutamate receptor ionotropic, kainate 3
LOC101864272	28.9319	8.61086	3.00957	2.86116	0.00422098	0.99968	transmembrane protease serine 6		LOC101850431	22.7555	1.911	0.887702	2.15275	0.0313386	0.70207	glutathione S-transferase 3
LOC101847680	8.68643	2.04669	0.810903	2.52396	0.0116041	0.99968	transmembrane protein 179		LOC101862580	50.6481	1.71345	0.737668	2.32279	0.0201905	0.678724	glycerol-3-phosphate phosphatase isoform
LOC101855799	23.2162	1.43161	0.71516	2.0018	0.0453066	0.99968	transmembrane protein 179B		LOC101848061	32.8814	1.48124	0.743414	1.99248	0.0463183	0.716485	GPI ethanolamine phosphate transferase 2
LOC101864193	89.2697	2.3367	0.84067	2.77957	0.00544315	0.99968	transmembrane protein 98		LOC101853028	147.683	2.02724	0.853207	2.37603	0.0175002	0.667971	growth arrest and DNA damage-inducible protein GADD45 alpha
LOC101863123	26.1991	0.677881	0.324843	2.0868	0.0369066	0.99968	ubiquitin carboxyl-terminal hydrolase 44-B		LOC101846541	112.693	2.03934	0.624639	3.26483	0.00109528	0.399435	growth arrest and DNA damage-inducible protein GADD45 gamma
LOC101846803	23.1156	1.11381	0.539671	2.06388	0.0390294	0.99968	ultraviolet-B receptor UVR8		LOC101855675	15.5406	2.15211	0.771341	2.79009	0.00526935	0.566858	growth hormone-regulated TBC protein 1
LOC101854356	3.36505	1.7477	0.808602	2.16138	0.0306659	0.99968	uncharacterized protein C6orf163		LOC101846724	35.8698	3.83665	0.953917	4.022	5.77063e-05	0.12172	growth/differentiation factor 8
LOC101852574	6.45649	1.22666	0.561	2.18656	0.0287746	0.99968	uncharacterized protein DDB_G0271670		LOC101862122	8.04944	1.41031	0.718236	1.96357	0.0495797	0.72389	GTP-binding protein 10 homolog
LOC101845100	136.232	2.2617	1.08913	2.07661	0.0378378	0.99968	uncharacterized protein LOC101845100		LOC101858533	17.7399	1.34746	0.553822	2.43302	0.0149734	0.65559	guanine nucleotide exchange factor for Rab-3A
LOC101846158	6.42526	1.34505	0.620022	2.16935	0.0300559	0.99968	uncharacterized protein LOC101846158		LOC101854352	112.461	0.899894	0.435299	2.0673	0.0387057	0.712567	H/ACA ribonucleoprotein complex subunit DKC1
LOC101846815	364.69	0.699338	0.341733	2.04645	0.0407125	0.99968	uncharacterized protein LOC101846815 isoform		LOC101858654	1207.34	2.73274	1.00257	2.72574	0.00641585	0.58291	haloacid dehalogenase-like hydrolase domain-containing 5
LOC101847170	13.0121	1.33256	0.636143	2.09475	0.0361932	0.99968	uncharacterized protein LOC101847170		LOC101863383	681.24	1.17458	0.496441	2.36599	0.0179817	0.667971	headcase protein homolog
LOC101847581	88.6899	0.630693	0.288135	2.18888	0.0286055	0.99968	uncharacterized protein LOC101847581		LOC101859899	109.285	1.82046	0.888525	2.04886	0.040476	0.712876	hemocyte protein-glutamine gamma-glutamyltransferase
LOC101847721	47.1703	0.878851	0.433925	2.02535	0.0428312	0.99968	uncharacterized protein LOC101847721		LOC101854988	134.106	4.31624	1.20808	3.5728	0.000353181	0.291712	heparan sulfate glucosamine 3-O-sulfotransferase 5
LOC101848282	6.65353	4.08899	1.95616	2.09032	0.0365893	0.99968	uncharacterized protein LOC101848282		LOC101851508	314.229	1.99225	0.943535	2.11147	0.0347319	0.711778	hepatocyte nuclear factor 4-gamma
LOC101848490	5.36326	3.0358	1.30182	2.33196	0.0197028	0.99968	uncharacterized protein LOC101848490		LOC101856257	92.729	1.09298	0.481029	2.27218	0.0230759	0.694288	histone acetyltransferase KAT2A isoform
LOC101850745	105.786	2.08276	1.05619	1.97196	0.0486141	0.99968	uncharacterized protein LOC101850745 isoform		His.H4	393.165	1.15711	0.566001	2.04435	0.0409185	0.712876	histone H4
LOC101851731	3.5746	3.28488	1.48314	2.21482	0.0267726	0.99968	uncharacterized protein LOC101851731		LOC101849998	949.254	0.86905	0.318944	2.72478	0.00643452	0.58291	histone-lysine N-methyltransferase ASH1L isoform
LOC101852190	33.0287	2.03898	0.948739	2.14914	0.0316229	0.99968	uncharacterized protein LOC101852190		LOC100533272	15.9225	1.24854	0.589264	2.11881	0.0341069	0.711778	homer protein homolog 2
LOC101853315	4.05581	4.06022	2.05511	1.97567	0.0481923	0.99968	uncharacterized protein LOC101853315		LOC101851389	10.0979	2.13751	0.876096	2.43981	0.0146948	0.65559	homogentisate 1,2-dioxygenase
LOC101853351	12.3862	0.976736	0.430434	2.26919	0.0232569	0.99968	uncharacterized protein LOC101853351		LOC101845653	147.438	0.59526	0.301298	1.97565	0.0481946	0.719944	importin-5
LOC101853872	59.304	1.36542	0.624295	2.18714	0.0287321	0.99968	uncharacterized protein LOC101853872		LOC101862174	20.9604	0.730366	0.345368	2.11475	0.0344514	0.711778	inhibitor of growth protein 1
LOC101853874	70.4207	1.83144	0.856756	2.13765	0.0325451	0.99968	uncharacterized protein LOC101853874		LOC101846146	4.92427	2.12242	0.977975	2.17021	0.0299907	0.702025	inositol-pentakisphosphate 2-kinase
LOC101854480	110.275	2.23788	0.816058	2.74231	0.00610095	0.99968	uncharacterized protein LOC101854480		LOC101860588	147.479	2.95214	0.905794	3.25917	0.00111739	0.399435	inositol-trisphosphate 3-kinase B
LOC101854508	35.4972	2.48002	1.19886	2.06865	0.0385786	0.99968	uncharacterized protein LOC101854508		LOC101863015	95.8025	0.907579	0.41952	2.16338	0.0305122	0.702025	insulin-like growth factor 2 mRNA-binding protein 1
LOC101854594	18063.6	2.66674	1.02548	2.60049	0.00930898	0.99968	uncharacterized protein LOC101854594		LOC101847308	10.8471	1.0536	0.508173	2.0733	0.0381439	0.712567	integrator complex subunit 7
LOC101854968	16.7798	1.79612	0.815229	2.20321	0.0275797	0.99968	uncharacterized protein LOC101854968		LOC118477172	208.511	2.31939	1.09968	2.10915	0.034932	0.711778	integrin beta-3-like
LOC101855444	23.4854	1.67689	0.784319	2.13802	0.032515	0.99968	uncharacterized protein LOC101855444		LOC101863295	566.339	3.58134	1.08307	3.30666	0.000944147	0.399435	inter-alpha-trypsin inhibitor heavy chain H4
LOC101855982	194.394	1.43509	0.6617	2.1688	0.030098	0.99968	uncharacterized protein LOC101855982		LOC101847283	40.1839	1.27565	0.60643	2.10354	0.0354189	0.712567	intraflagellar transport protein 81 homolog
LOC101856027	123.712	2.27551	1.09715	2.07402	0.0380777	0.99968	uncharacterized protein LOC101856027		LOC101862684	46.8296	1.49828	0.64782	2.3128	0.0207338	0.683378	inverted formin-2
LOC101856212	11.8242	1.24107	0.485183	2.55794	0.0105295	0.99968	uncharacterized protein LOC101856212		LOC101855391	37.6729	0.808287	0.382261	2.11449	0.0344732	0.711778	jouberin isoform
LOC101856311	179.38	1.35963	0.593807	2.28969	0.0220395	0.99968	uncharacterized protein LOC101856311		LOC101845902	258.889	0.881024	0.419552	2.09992	0.0357362	0.712567	KAT8 regulatory NSL complex subunit 1
LOC101856412	21.523	2.26097	1.12699	2.00621	0.0448342	0.99968	uncharacterized protein LOC101856412		LOC101860336	66.0281	1.77951	0.580644	3.06471	0.0021788	0.452284	kelch-like ECH-associated protein 1B
LOC101856543	23.999	1.94066	0.792888	2.44758	0.0143818	0.99968	uncharacterized protein LOC101856543		LOC101856875	25.7112	1.15509	0.528903	2.18394	0.0289669	0.702025	kelch-like protein 18
LOC101856990	2.51938	1.91762	0.957882	2.00194	0.0452914	0.99968	uncharacterized protein LOC101856990		LOC101860183	122.973	1.32027	0.67095	1.96777	0.0490949	0.72389	kelch-like protein 5
LOC101857202	573.265	2.67472	1.22908	2.1762	0.0295401	0.99968	uncharacterized protein LOC101857202		LOC101864330	185.457	1.55749	0.722362	2.1561	0.0310756	0.70207	Krueppel-like factor 10
LOC101857298	6.45702	2.51929	1.22099	2.06332	0.0390819	0.99968	uncharacterized protein LOC101857298		LOC101857885	68.5048	1.24389	0.494174	2.51711	0.0118323	0.649761	Krueppel-like factor 14
LOC101858447	11.2232	3.53572	1.36066	2.59854	0.00936214	0.99968	uncharacterized protein LOC101858447		LOC101862535	8.79189	1.03026	0.507287	2.03093	0.0422626	0.714475	L-2-hydroxyglutarate dehydrogenase, mitochondrial
LOC101858749	18.5175	2.42799	0.94107	2.58003	0.00987919	0.99968	uncharacterized protein LOC101858749		LOC101854839	43.3948	0.962452	0.368602	2.61109	0.0090255	0.611615	L-threonine dehydratase catabolic TdcB isoform
LOC101859330	10.0543	2.52725	1.20048	2.1052	0.0352737	0.99968	uncharacterized protein LOC101859330		LOC101855457	47.2156	0.748757	0.344873	2.17111	0.0299231	0.702025	lateral signaling target protein 2 homolog isoform
LOC101859417	2461.93	2.21866	1.12582	1.97071	0.0487567	0.99968	uncharacterized protein LOC101859417		LOC101850219	58.0666	3.1277	1.32715	2.3567	0.0184382	0.669902	legumain-like
LOC101859895	43.8364	2.50394	1.17249	2.13558	0.0327134	0.99968	uncharacterized protein LOC101859895		LOC101856253	35.3509	2.21842	0.885426	2.50549	0.0122283	0.651376	leucine-rich repeat-containing protein 40
LOC101859905	38.0605	2.57316	1.08766	2.36577	0.0179927	0.99968	uncharacterized protein LOC101859905		LOC101860871	42.7303	1.25625	0.639913	1.96316	0.0496281	0.72389	leucine-rich repeat-containing protein 59
LOC101859972	1071.07	1.0467	0.369148	2.83545	0.00457612	0.99968	uncharacterized protein LOC101859972		LOC106013303	206.544	1.87781	0.90114	2.08381	0.0371772	0.712567	limbic system-associated membrane protein
LOC101860199	782.8	1.09055	0.549497	1.98463	0.0471861	0.99968	uncharacterized protein LOC101860199		LOC101851786	49.688	1.31465	0.638992	2.05737	0.0396503	0.712567	long-chain fatty acid transport protein 6
LOC101860740	21.0178	0.93239	0.43838	2.1269	0.0334285	0.99968	uncharacterized protein LOC101860740		LOC101850523	72.614	1.33807	0.649002	2.06174	0.0392324	0.712567	long-chain specific acyl-CoA dehydrogenase, mitochondrial
LOC101860975	28.5769	2.88857	1.13056	2.555	0.0106189	0.99968	uncharacterized protein LOC101860975		LOC101855178	2.61553	4.07781	1.48164	2.75222	0.00591919	0.58291	long-chain-fatty-acid--CoA ligase 5
LOC101861112	140.19	1.74854	0.723899	2.41545	0.0157158	0.99968	uncharacterized protein LOC101861112		LOC101855246	94.6445	0.72688	0.352679	2.06103	0.0393005	0.712567	LOW QUALITY PROTEIN: pre-mRNA-processing factor 6
LOC101861209	18.3945	2.64866	1.07199	2.47077	0.0134821	0.99968	uncharacterized protein LOC101861209		LOC101858122	49.7069	1.68341	0.758501	2.21938	0.0264606	0.702025	LOW QUALITY PROTEIN: uncharacterized protein LOC101858122
LOC101861527	20.981	2.08223	1.0009	2.08037	0.037492	0.99968	uncharacterized protein LOC101861527		LOC101849610	155.051	1.85845	0.746782	2.48861	0.0128243	0.65179	LOW QUALITY PROTEIN: unconventional myosin-Ie
LOC101861731	155.648	2.43178	1.11852	2.17411	0.029697	0.99968	uncharacterized protein LOC101861731		LOC101858302	8.50913	5.79324	2.81276	2.05963	0.0394338	0.712567	low-density lipoprotein receptor-related protein 5-like protein
LOC101861812	47.7247	2.34418	1.03656	2.26151	0.0237275	0.99968	uncharacterized protein LOC101861812		LOC118478805	8.47612	6.23892	2.76444	2.25685	0.0240177	0.702025	low-density lipoprotein receptor-related protein 6-like
LOC101862014	3.08271	2.96997	1.46365	2.02915	0.0424427	0.99968	uncharacterized protein LOC101862014		LOC101851269	26.1596	1.94198	0.891008	2.17953	0.0292921	0.702025	lysine-specific demethylase 6A
LOC101862268	364.51	0.812469	0.381882	2.12754	0.0333751	0.99968	uncharacterized protein LOC101862268		LOC101853947	984.36	0.860703	0.323581	2.65993	0.00781571	0.587535	lysoplasmalogenase-like protein TMEM86A
LOC101862290	219.939	2.30297	1.06841	2.15551	0.0311217	0.99968	uncharacterized protein LOC101862290		LOC101845425	196.803	1.01755	0.511595	1.98897	0.0467045	0.716485	lysosomal-trafficking regulator isoform
LOC101863118	458.859	2.51403	1.18403	2.12329	0.0337299	0.99968	uncharacterized protein LOC101863118		LOC101864379	19.6693	1.4796	0.611538	2.41947	0.0155433	0.665809	lysosome membrane protein 2
LOC101863251	18.4943	1.64839	0.74712	2.20633	0.0273608	0.99968	uncharacterized protein LOC101863251		LOC101856834	49.1782	1.64099	0.591331	2.77507	0.00551898	0.577666	major facilitator superfamily domain-containing protein 1
LOC101864142	65.6089	1.07013	0.4285	2.49739	0.0125111	0.99968	uncharacterized protein LOC101864142 isoform		LOC106013277	3.33138	3.79715	1.66547	2.27992	0.0226122	0.693633	mannose-P-dolichol utilization defect 1 protein
LOC106011946	29.2027	2.55143	1.13949	2.23911	0.0251489	0.99968	uncharacterized protein LOC106011946		LOC101861689	159.694	0.981386	0.390561	2.51276	0.011979	0.649761	MAP kinase-activated protein kinase 2
LOC106012811	41.5629	2.5497	1.23902	2.05784	0.0396057	0.99968	uncharacterized protein LOC106012811		LOC101848161	4368.05	1.68903	0.550239	3.06963	0.00214326	0.452284	maternal B9.10 protein
LOC106012911	26.9694	2.73395	1.09122	2.5054	0.0122312	0.99968	uncharacterized protein LOC106012911		LOC101848160	1253.69	1.3075	0.482438	2.7102	0.00672436	0.58291	max-interacting protein 1
LOC106013096	2.19808	2.84136	1.34565	2.11152	0.0347279	0.99968	uncharacterized protein LOC106013096		LOC101862909	61.3404	1.13702	0.440916	2.57877	0.00991526	0.620678	mediator of RNA polymerase II transcription subunit 1
LOC106013218	53.9439	1.06062	0.505737	2.09718	0.0359777	0.99968	uncharacterized protein LOC106013218		LOC118477153	69.2398	1.10032	0.436771	2.5192	0.011762	0.649761	mediator of RNA polymerase II transcription subunit 13-like
LOC106013547	3.96599	2.76727	1.1017	2.51182	0.0120111	0.99968	uncharacterized protein LOC106013547		LOC101861961	65.0893	0.744397	0.276355	2.69363	0.00706786	0.58291	mediator of RNA polymerase II transcription subunit 17
LOC118477583	10.024	1.97809	0.978948	2.02062	0.0433186	0.99968	uncharacterized protein LOC118477583		LOC101853165	78.5488	0.769309	0.351981	2.18566	0.0288408	0.702025	mediator of RNA polymerase II transcription subunit 26
LOC118478244	12.4986	0.874537	0.399719	2.18788	0.0286783	0.99968	uncharacterized protein LOC118478244		LOC101849162	59.846	1.2984	0.616048	2.10763	0.0350631	0.711778	membrane-bound transcription factor site-2 protease
LOC101864634	79.1247	2.27581	1.04961	2.16825	0.0301398	0.99968	uncharacterized serine-rich protein C215.13		LOC101859712	60.422	0.909544	0.445226	2.04288	0.0410642	0.712876	merlin
LOC101852134	10.7776	1.05256	0.49751	2.11566	0.0343738	0.99968	UPF0600 protein C5orf51 homolog		LOC101863041	13.5386	1.52791	0.734721	2.07958	0.0375638	0.712567	metabotropic glutamate receptor 3
LOC101848758	4.13552	2.59281	0.902365	2.87335	0.00406146	0.99968	voltage-gated hydrogen channel 1		LOC101862514	41.7231	1.536	0.60358	2.54481	0.0109336	0.641747	metacaspase-1
LOC101854110	28.6695	1.18824	0.488071	2.43457	0.0149094	0.99968	XK-related protein 6		LOC101854973	74.9943	4.43079	1.0276	4.31178	1.61944e-05	0.0418112	metallophosphoesterase MPPED2
LOC101849718	212.218	0.829391	0.28729	2.88695	0.00388996	0.99968	zinc finger FYVE domain-containing protein 26		LOC101855600	60.555	1.35052	0.396536	3.40581	0.000659689	0.377684	microprocessor complex subunit DGCR8 isoform
LOC101862910	590.699	3.82294	1.49494	2.55725	0.0105503	0.99968	zinc metalloproteinase nas-4		LOC101856113	17.7133	0.731934	0.368578	1.98583	0.0470521	0.716485	microspherule protein 1
LOC101847487	218.764	1.90526	0.827436	2.30261	0.0213008	0.99968	zwei Ig domain protein zig-4		LOC101846664	31.4138	1.33124	0.50999	2.61033	0.00904553	0.611615	midnolin
									LOC101857669	22.0353	2.99219	0.937373	3.1921	0.00141244	0.429022	mitogen-activated protein kinase 14
									LOC101859552	49.4224	0.743175	0.309832	2.39864	0.016456	0.667971	mitotic spindle assembly checkpoint protein MAD1
									LOC101859304	149.014	1.14739	0.456718	2.51226	0.0119961	0.649761	MLX-interacting protein
									LOC101862834	595.057	1.73611	0.632987	2.74272	0.00609324	0.58291	MLX-interacting protein isoform
									LOC100533401	1342.91	1.78746	0.768626	2.32553	0.0200438	0.678724	Mnk
									LOC101851300	94.0767	1.77049	0.898843	1.96974	0.0488677	0.723719	monocarboxylate transporter 10
									LOC101848400	8.66916	3.50865	1.57341	2.22997	0.0257496	0.702025	monocarboxylate transporter 12
									LOC101853975	20.4277	1.58511	0.647854	2.4467	0.0144169	0.65379	mRNA turnover protein 4 homolog isoform
									LOC101850206	13.4095	2.32269	1.1523	2.0157	0.0438316	0.715011	mucin-17
									LOC101851503	458.731	1.44351	0.65713	2.19669	0.0280425	0.702025	mucin-17
									LOC118478519	2.47037	4.72417	2.24758	2.10189	0.0355631	0.712567	mucin-2-like
									LOC101857302	101.923	1.79774	0.80237	2.24053	0.0250564	0.702025	mucin-4
									LOC101859300	9.18529	1.33277	0.595184	2.23925	0.0251394	0.702025	mucin-5AC
									LOC101852839	17.4143	1.04261	0.520808	2.00191	0.0452941	0.716485	mucin-5AC
									LOC101852380	104.768	0.924528	0.40487	2.28352	0.0223999	0.693633	mucin-6 isoform
									LOC101847216	19.3696	3.38408	1.45108	2.33212	0.0196944	0.674665	muscarinic acetylcholine receptor gar-3
									LOC101861363	22.9276	2.8281	1.17574	2.40538	0.0161557	0.667971	muscarinic acetylcholine receptor M2 isoform
									LOC101847950	8.15957	1.64787	0.708933	2.32443	0.0201023	0.678724	myb-like protein A
									LOC101851481	49.4444	0.875924	0.402537	2.17601	0.0295546	0.702025	myb-like protein AA
									LOC101845461	241.424	1.0614	0.464771	2.2837	0.0223893	0.693633	myb-like protein I
									LOC101855709	67.1803	1.46975	0.748556	1.96345	0.049594	0.72389	myeloid differentiation primary response protein MyD88
									LOC118478636	734.311	1.15379	0.507747	2.27238	0.0230635	0.694288	myosin heavy chain kinase C-like
									LOC101857418	8.87071	1.74759	0.882276	1.98078	0.0476162	0.717961	N-acetyltransferase ESCO2
									LOC101862387	63.3607	1.08072	0.432148	2.50081	0.0123911	0.65179	N-alpha-acetyltransferase 25, NatB auxiliary subunit
									CBP_1	833.634	0.843821	0.344028	2.45277	0.014176	0.65379	NA
									LOC101849170	32.2644	2.38501	1.05005	2.27134	0.0231265	0.694288	natural resistance-associated macrophage protein 2
									LOC101860025	16.1246	1.52268	0.754508	2.01811	0.0435801	0.715011	neurogenic locus notch homolog protein 1
									LOC101861383	5.86941	3.08577	1.42678	2.16275	0.0305602	0.702025	neuroglobin
									LOC101846100	27.3717	1.46492	0.710454	2.06195	0.0392124	0.712567	neuroguidin
									LOC106011176	4.59577	3.94564	1.42	2.77863	0.00545895	0.575269	neuronal PAS domain-containing protein 4
									LOC101857051	245.577	2.85661	1.08483	2.63324	0.00845735	0.600976	neuronal PAS domain-containing protein 4B
									CP2PP	2277.67	6.73162	2.46318	2.73289	0.00627805	0.58291	neuropeptides CP2 precursor
									LOC101864246	6.98987	4.62505	1.78006	2.59825	0.00937001	0.618409	neutral cholesterol ester hydrolase 1
									LOC101847780	854.466	1.99969	0.741163	2.69805	0.00697477	0.58291	NF-kappa-B inhibitor alpha
									LOC101860489	42.8922	0.685385	0.344805	1.98774	0.0468401	0.716485	NHP2-like protein 1
									LOC101859864	78.7605	0.723843	0.302929	2.38949	0.016872	0.667971	nuclear cap-binding protein subunit 3
									LOC101855313	85.2928	1.44603	0.55872	2.58812	0.00965023	0.618409	nuclear factor NF-kappa-B p105 subunit isoform
									LOC101853654	73.717	0.868333	0.353764	2.45455	0.014106	0.65379	nuclear hormone receptor HR96
									LOC101863219	2378.77	1.92377	0.918033	2.09553	0.0361238	0.712567	nuclear pore complex protein DDB_G0274915
									LOC101860697	196.757	1.2899	0.539614	2.39041	0.0168298	0.667971	nuclear pore complex protein Nup98-Nup96
									LOC101862333	16.1843	1.75011	0.563708	3.10463	0.00190514	0.446534	nuclear receptor ROR-gamma
									LOC101857867	91.4106	1.13787	0.396521	2.86963	0.00410952	0.545705	nuclear RNA export factor 1
									LOC101846273	35.1538	1.4744	0.733985	2.00875	0.0445632	0.715411	nucleolar protein 11 isoform
									LOC101855559	90.4272	1.27064	0.484735	2.6213	0.00875949	0.60849	nucleolar protein 58 isoform
									LOC101864213	14.3305	1.5322	0.508557	3.01285	0.00258811	0.47058	nucleolar transcription factor 1
									LOC101850699	48.4695	0.857526	0.38312	2.23827	0.0252035	0.702025	nucleoporin p58/p45
									LOC101847326	14.6556	2.02273	0.954899	2.11826	0.0341529	0.711778	organic cation transporter protein
									LOC101848521	110.514	3.91931	1.08735	3.60446	0.000312801	0.291712	pancreatic triacylglycerol lipase
									LOC100533356	190.79	2.32719	1.10814	2.10009	0.0357209	0.712567	pannexin 2
									LOC100533378	97.953	1.9844	0.978919	2.02713	0.0426487	0.714475	pannexin 5
									LOC100533215	59.2293	1.78556	0.831261	2.14802	0.0317124	0.705828	pannexin 9
									LOC101848850	103.123	0.703056	0.357228	1.96809	0.0490578	0.72389	parafibromin
									LOC101860000	2.41013	4.03748	1.82817	2.20848	0.0272106	0.702025	PDF receptor
									LOC101846540	325.283	2.27502	0.918015	2.4782	0.0132048	0.65379	PDZ and LIM domain protein 7
									LOC101849343	356.121	2.17879	1.02448	2.12674	0.0334419	0.711778	peptidyl-prolyl cis-trans isomerase 6
									LOC101858653	239.141	1.22584	0.589621	2.07903	0.0376149	0.712567	peptidyl-prolyl cis-trans isomerase B
									LOC101853339	485.585	1.05481	0.460947	2.28835	0.022117	0.693633	perilipin-2
									LOC101851180	56.367	0.950338	0.407724	2.33084	0.0197621	0.674665	peroxisomal NADH pyrophosphatase NUDT12 isoform
									LOC101859585	66.9058	1.0814	0.42496	2.54471	0.0109368	0.641747	PHD finger protein 12
									LOC101860490	17.5995	1.2441	0.535292	2.32415	0.0201176	0.678724	phosphatidylinositol 3-kinase regulatory subunit gamma
									LOC101860755	756.804	2.16935	0.783725	2.76799	0.00564024	0.581367	phosphoenolpyruvate carboxykinase, cytosolic [GTP]
									LOC101853327	2.08958	3.95697	1.96971	2.00891	0.0445469	0.715411	phospholipase A and acyltransferase 3 isoform
									LOC101856287	96.6374	1.37428	0.472314	2.90969	0.00361793	0.518938	phospholipase DDHD1
									LOC101850192	7.07434	1.63755	0.745388	2.19691	0.0280272	0.702025	phospholipid phosphatase 6
									LOC101859358	282.658	1.97769	0.90779	2.17858	0.0293632	0.702025	phospholipid-transporting ATPase ID
									LOC101850002	616.305	1.5344	0.682264	2.24899	0.0245133	0.702025	plastin-1
									LOC101854596	137.892	1.08756	0.415217	2.61925	0.00881239	0.609432	platelet binding protein GspB
									LOC101847941	85.7114	0.785183	0.367686	2.13547	0.0327227	0.70889	pleckstrin homology domain-containing family F member 2
									LOC101860412	254.977	0.712282	0.30972	2.29976	0.0214618	0.693276	poly(A) polymerase beta
									LOC101858473	243.971	0.796694	0.354274	2.24881	0.0245247	0.702025	poly(U)-binding-splicing factor PUF60 isoform
									LOC101846221	41.5647	0.842289	0.374209	2.25085	0.024395	0.702025	polycomb protein suz12 isoform
									LOC101851881	6.29117	4.67526	1.77033	2.6409	0.00826861	0.590272	polypeptide N-acetylgalactosaminyltransferase 5
									LOC101855059	2.11553	3.10659	1.52392	2.03855	0.0414951	0.713431	potassium channel subfamily T member 2
									LOC101856985	13.504	1.54526	0.606095	2.54954	0.0107865	0.640207	PR domain zinc finger protein 10
									LOC101848054	54.8511	1.19334	0.387009	3.0835	0.00204578	0.452284	pre-mRNA-processing factor 39 isoform
									LOC101861520	88.9619	0.703771	0.351948	1.99965	0.0455386	0.716485	pre-mRNA-processing factor 40 homolog A isoform
									LOC101848806	263.116	0.798933	0.363968	2.19507	0.0281589	0.702025	pre-mRNA-splicing factor CWC22 homolog
									LOC101851974	92.9856	0.59693	0.227205	2.62728	0.0086071	0.60849	pre-mRNA-splicing regulator WTAP
									LOC101846891	173.596	0.949543	0.439559	2.16021	0.0307561	0.70207	pre-rRNA 2'-O-ribose RNA methyltransferase FTSJ3
									LOC101860381	85.8583	1.24197	0.554093	2.24145	0.0249967	0.702025	pre-rRNA-processing protein TSR1 homolog
									LOC101861121	24.3191	0.99788	0.452493	2.20529	0.0274335	0.702025	pre-rRNA-processing protein TSR2 homolog isoform
									LOC101861148	51.6165	1.38603	0.566368	2.44722	0.0143963	0.65379	probable ATP-dependent RNA helicase DDX27
									LOC101848914	20.9316	1.53141	0.565633	2.70743	0.00678059	0.58291	probable ATP-dependent RNA helicase DDX31
									LOC106013681	1.63889	3.69366	1.50823	2.44901	0.0143251	0.65379	probable cytosol aminopeptidase
									LOC101857453	1.53488	3.86396	1.79877	2.14811	0.031705	0.705828	probable glutathione S-transferase DHAR1, cytosolic
									LOC101861260	1141.61	0.71537	0.330213	2.16639	0.0302814	0.702025	probable JmjC domain-containing histone demethylation protein 2C
									LOC101858576	9.20604	2.69038	0.748142	3.59608	0.000323046	0.291712	probable low affinity copper uptake protein 2
									LOC101849272	71.471	2.40873	1.17755	2.04554	0.0408014	0.712876	probable phospholipid-transporting ATPase IF
									LOC101857204	74.0264	0.752016	0.374507	2.00801	0.0446417	0.715411	probable serine/threonine-protein kinase DDB_G0272282
									LOC101862060	3.98663	3.09287	1.25061	2.4731	0.0133947	0.65379	probable serine/threonine-protein kinase DDB_G0282963
									LOC101859754	499.456	1.44899	0.474561	3.05334	0.00226311	0.452284	probable serine/threonine-protein kinase drkD isoform
									LOC101847094	209.659	1.46448	0.637113	2.29862	0.0215264	0.693276	procollagen-lysine,2-oxoglutarate 5-dioxygenase 1
									LOC101847590	63.5584	1.4512	0.513805	2.82441	0.00473679	0.551699	programmed cell death protein 2
									LOC101860739	58.0765	1.44576	0.639934	2.25924	0.0238686	0.702025	prolyl 3-hydroxylase 1
									LOC101849370	5.856	4.70649	1.8587	2.53214	0.0113368	0.649687	prolyl 4-hydroxylase subunit alpha-1
									LOC101848359	172.082	0.891156	0.408938	2.17919	0.0293172	0.702025	prolyl 4-hydroxylase subunit alpha-1
									LOC101847187	600.054	1.8187	0.829791	2.19176	0.0283968	0.702025	prominin-1 isoform
									LOC101854960	8.60407	1.7795	0.813738	2.18683	0.0287552	0.702025	prostate stem cell antigen
									LOC101856418	28.5583	2.12474	0.637587	3.33248	0.000860768	0.399435	protein DD3-3
									LOC101856016	32.1884	1.75555	0.590861	2.97118	0.00296662	0.47058	protein DD3-3
									LOC106013252	15.0024	1.99207	0.976641	2.03972	0.0413784	0.712876	protein diaphanous homolog 2
									LOC101849218	1126.37	1.57735	0.709108	2.22442	0.0261204	0.702025	protein disulfide-isomerase A3 isoform
									LOC101860890	68.8175	0.93928	0.454589	2.06622	0.0388079	0.712567	protein F37C4.5 isoform
									LOC101852938	68.0572	1.1014	0.558476	1.97215	0.0485924	0.721144	protein FAM135A isoform
									LOC101852953	19.9298	1.80285	0.727434	2.47837	0.0131983	0.65379	protein FAM241B
									LOC101858052	41.4755	2.16331	0.992981	2.17861	0.029361	0.702025	protein FAM43A
									LOC101853862	70.6254	1.0621	0.467602	2.27138	0.0231238	0.694288	protein KRI1 homolog
									LOC101860287	41.5397	0.732287	0.307336	2.38269	0.0171865	0.667971	protein lin-7 homolog C
									LOC101848675	169.408	1.1202	0.554758	2.01926	0.0434599	0.715011	protein MON2 homolog
									LOC101855879	54.5161	1.1065	0.501521	2.20629	0.0273637	0.702025	protein mono-ADP-ribosyltransferase PARP6
									LOC101860853	49.7285	1.04323	0.438768	2.37763	0.0174244	0.667971	protein PAT1 homolog 1
									LOC101853632	52.3567	0.922878	0.371165	2.48644	0.0129029	0.65179	protein RD3
									LOC101863633	20.0384	1.04267	0.478637	2.17842	0.0293751	0.702025	protein SFI1 homolog
									LOC101847245	5.50501	1.66726	0.714416	2.33374	0.0196094	0.674665	protein SHQ1 homolog
									LOC101848826	26.9703	0.955509	0.316963	3.01458	0.00257336	0.47058	protein SMG9-like
									LOC101849056	10.0752	4.57604	1.71058	2.67514	0.00746986	0.587346	protein SSUH2 homolog
									LOC101852708	109.426	0.842999	0.335235	2.51465	0.0119149	0.649761	protein strawberry notch homolog 1
									LOC101849159	2.37695	4.55142	1.50647	3.02124	0.0025174	0.47058	protein-glutamine gamma-glutamyltransferase K
									LOC101857927	43.9531	2.56812	1.24564	2.06169	0.039237	0.712567	protocadherin-9
									LOC101856234	13.6918	1.66777	0.744104	2.24131	0.0250062	0.702025	proton-coupled amino acid transporter 4
									LOC101849459	15.2858	2.23452	0.870865	2.56586	0.0102921	0.627694	purine nucleoside phosphorylase LACC1
									LOC101863477	3.57881	3.63633	1.58611	2.29261	0.0218706	0.693633	putative ankyrin repeat protein RF_0381
									LOC101846870	795.707	1.16091	0.372109	3.11981	0.00180966	0.438704	putative GPI-anchored protein pfl2
									LOC101846820	43.768	1.41613	0.547283	2.58757	0.00966546	0.618409	putative oxidoreductase YteT
									LOC101855578	12.1701	1.65868	0.615205	2.69614	0.00701484	0.58291	putative peroxisomal-coenzyme A synthetase isoform
									LOC101849803	14.7127	2.24405	1.03678	2.16445	0.03043	0.702025	QRFP-like peptide receptor isoform
									LOC101847866	7760.59	1.19516	0.580279	2.05963	0.0394338	0.712567	quinone oxidoreductase isoform
									LOC106011546	17.9776	1.09533	0.557364	1.96521	0.0493904	0.72389	RAB11-binding protein RELCH homolog
									LOC101853022	377.142	1.53931	0.745509	2.06478	0.038944	0.712567	rap guanine nucleotide exchange factor 2 isoform
									LOC101846169	126.093	1.66945	0.586604	2.84596	0.00442783	0.545705	ras-GEF domain-containing family member 1B
									LOC101846667	44.4915	1.09186	0.432172	2.52645	0.0115222	0.649687	ras-related protein Rab-20
									LOC101864640	304.706	0.655999	0.321418	2.04095	0.0412556	0.712876	ras-related protein Rab-21
									LOC101858659	69.3668	1.50504	0.57783	2.60463	0.00919729	0.614117	rDNA transcriptional regulator pol5 isoform
									LOC101856461	74.0239	0.603314	0.276785	2.17972	0.029278	0.702025	receptor homology region, transmembrane domain- and RING domain-containing protein 2
									LOC101849687	72.3431	2.13341	0.968252	2.20336	0.0275692	0.702025	receptor-type tyrosine-protein phosphatase zeta
									LOC101850760	33.4917	1.19338	0.550509	2.16778	0.0301758	0.702025	recombining binding protein suppressor of hairless
									LOC101854244	69.8694	0.727308	0.348037	2.08974	0.0366407	0.712567	regulator of G-protein signaling loco
									LOC101859329	540.944	0.88088	0.373864	2.35615	0.0184654	0.669902	regulator of nonsense transcripts 1 isoform
									LOC101860259	35.6447	1.44458	0.412431	3.5026	0.00046074	0.319499	replication stress response regulator SDE2
									LOC101858131	33.4615	2.15903	0.560325	3.85317	0.000116601	0.143047	rho guanine nucleotide exchange factor 3
									LOC101855920	45.0173	1.9854	0.741478	2.67763	0.00741458	0.587346	rhophilin-2
									LOC101852891	72.1122	1.1589	0.519243	2.23191	0.0256212	0.702025	ribosomal RNA processing protein 1 homolog A
									LOC101853237	85.0133	0.809243	0.407921	1.98382	0.0472759	0.716485	ribosome biogenesis protein bop1
									LOC101863608	964.078	0.928604	0.376805	2.46442	0.0137236	0.65379	RING finger protein unkempt homolog isoform
									LOC101855305	2.71582	2.87972	1.19014	2.41965	0.0155353	0.665809	RNA polymerase II holoenzyme cyclin-like subunit
									LOC101864099	18.5726	0.942783	0.410004	2.29945	0.0214796	0.693276	RNA pseudouridylate synthase domain-containing protein 2
									LOC101849005	48.8473	0.906458	0.446066	2.03211	0.0421421	0.714475	run domain Beclin-1-interacting and cysteine-rich domain-containing protein
									LOC101844995	1.24473	3.51148	1.64667	2.13248	0.0329672	0.710285	ryncolin-4
									LOC101849947	31.6393	1.06634	0.499494	2.13484	0.0327741	0.70889	S-antigen protein
									LOC101857665	34.2212	0.979013	0.441312	2.21842	0.0265265	0.702025	scaffold protein salvador
									LOC101851617	44.5054	1.18972	0.574573	2.07062	0.0383941	0.712567	sec1 family domain-containing protein 2 isoform
									LOC101855996	33.9779	1.13371	0.558523	2.02984	0.0423728	0.714475	serine O-succinyltransferase
									LOC101863429	73.9956	2.5849	0.878862	2.94119	0.00326955	0.496556	serine-rich adhesin for platelets
									LOC106014036	4.88329	2.41608	1.11425	2.16835	0.0301319	0.702025	serine-rich adhesin for platelets
									LOC101856803	62.7029	1.16405	0.359477	3.23819	0.0012029	0.402315	serine-rich adhesin for platelets
									LOC101862496	339.693	1.0244	0.432177	2.37033	0.0177723	0.667971	serine-rich adhesin for platelets isoform
									LOC101858021	52.4399	1.36265	0.559011	2.43761	0.0147847	0.65559	serine/arginine repetitive matrix protein 2 isoform
									LOC101849057	51.7663	1.06585	0.42398	2.51392	0.0119398	0.649761	serine/arginine repetitive matrix protein 2 isoform
									LOC101864159	7.14072	1.55604	0.774681	2.00862	0.0445777	0.715411	serine/threonine-protein kinase D1
									LOC106012574	69.7786	2.20451	1.02495	2.15085	0.0314877	0.703861	serine/threonine-protein kinase fray2
									LOC101859318	22.2741	1.01323	0.407247	2.48798	0.0128469	0.65179	serine/threonine-protein kinase MAK
									LOC101854247	188.444	2.31363	1.11006	2.08424	0.0371384	0.712567	serine/threonine-protein kinase mos
									LOC101854275	87.8936	1.44101	0.600143	2.4011	0.0163457	0.667971	serine/threonine-protein kinase pakF
									LOC101845822	31.5999	1.66415	0.675936	2.462	0.0138164	0.65379	serine/threonine-protein kinase RIO1
									LOC101849046	99.2562	1.14616	0.534016	2.14629	0.0318497	0.706852	serine/threonine-protein kinase SIK3 homolog
									LOC101847449	103.154	1.03754	0.476387	2.17792	0.0294118	0.702025	serine/threonine-protein kinase TBK1
									LOC101854689	428.109	1.22877	0.439398	2.79648	0.00516629	0.563599	serine/threonine-protein phosphatase 4 regulatory subunit 1 isoform
									LOC101857113	40.724	4.06844	1.96581	2.0696	0.0384896	0.712567	sex peptide receptor
									LOC101861908	10.6508	1.7582	0.849538	2.0696	0.0384902	0.712567	SH3 domain-binding protein 5
									LOC101857705	7.37816	1.53831	0.688244	2.23513	0.0254089	0.702025	sideroflexin-5
									LOC101854798	32.9922	0.665801	0.338847	1.9649	0.0494257	0.72389	smad nuclear-interacting protein 1 isoform
									LOC118479032	7.08565	4.72367	1.52347	3.1006	0.0019313	0.446534	snaclec coagulation factor IX/factor X-binding protein subunit A-like
									LOC101858096	919.111	1.5775	0.654606	2.40985	0.0159591	0.667971	sodium- and chloride-dependent betaine transporter
									LOC101863953	158.084	1.38893	0.555861	2.4987	0.0124651	0.65179	sodium- and chloride-dependent glycine transporter 1
									LOC101855017	394.368	1.27504	0.623564	2.04477	0.0408777	0.712876	sodium-dependent phosphate transport protein 2A
									LOC101849625	68.4404	0.956105	0.470735	2.03109	0.042246	0.714475	sodium/hydrogen exchanger 8
									LOC101856666	65.5101	0.88976	0.427017	2.08367	0.0371905	0.712567	solute carrier family 25 member 36
									LOC101859819	23.2894	1.12722	0.528946	2.13107	0.0330836	0.711778	solute carrier family 41 member 1 isoform
									LOC106014170	1.95104	3.1696	1.35779	2.33439	0.0195752	0.674665	solute carrier family 49 member A3
									LOC101856331	22.5685	1.30472	0.586935	2.22293	0.0262205	0.702025	something about silencing protein 10
									LOC101849301	20.5143	0.901941	0.430383	2.09567	0.0361112	0.712567	sorting and assembly machinery component 50 homolog A
									LOC101847089	290.153	1.49703	0.422519	3.5431	0.000395452	0.291712	spermine oxidase
									LOC101857932	51.9906	0.985721	0.412572	2.38921	0.0168848	0.667971	sphingosine kinase 2
									LOC101847838	440.45	0.947683	0.446714	2.12145	0.0338838	0.711778	spliceosome RNA helicase DDX39B
									LOC101846661	18.6773	1.08703	0.52324	2.0775	0.0377556	0.712567	splicing factor ESS-2 homolog
									LOC101849228	145.632	2.21447	0.787058	2.8136	0.00489906	0.554025	SPRY domain-containing SOCS box protein 3
									LOC101862023	3.03572	2.92668	1.13222	2.5849	0.00974061	0.618409	stAR-related lipid transfer protein 9
									LOC101863263	21.6526	1.10309	0.49185	2.24274	0.0249134	0.702025	START domain-containing protein 10
[truncated: 809 more rows]

## Sheet: Table S4
Related to Figure 4A: Total RNAs upregulated at basal conditions
[truncated: 2,273 more rows]

[truncated: 2 more sheets: Table S5, Table S6]
